# Supplementary material for: The salivary gland proteome of root-galling grape phylloxera (Daktulosphaira vitifoliae Fitch) feeding on Vitis spp
Source: PLoS One. 2019 Dec 17;14(12):e0225881. doi: 10.1371/journal.pone.0225881 (PMC6917271; doi:10.1371/journal.pone.0225881)
Supplement: S1 Table — Proteins IDs were based on the D. vitifoliae genome v. 3.2. Annotations and protein length were obtained by BlastP searches against the NCBI nr database (as of 12.11.2018). (XLSX) [file pone.0225881.s001.xlsx]

## Sheet: D. vitifoliae SG proteome
S1 Table. The proteomic profile of salivary glands dissected from D. vitifoliae L3 larvae feeding on root galls of Teleki 5C (V. berlandieri x V. riparia)
Protein ID (D. vitifoliae genome v. 3.2)	Protein Annotation	Length [AA]	Mol. weight [kDa]
DV3000012.2	calnexin isoform X1	552	63.084
DV3000044	26S proteasome non-ATPase regulatory subunit 5 isoform X2	524	58.567
DV3000061	sorting nexin-12	125	14.886
DV3000071	CAP-Gly domain-containing linker 1-like isoform X1	1864	215.56
DV3000086	thioredoxin 1	285	31.434
DV3000095	spectrin alpha chain isoform X1	2420	279.24
DV3000098	eukaryotic translation initiation factor 3 subunit D	566	64.651
DV3000100	actin-5C	376	41.821
DV3000112	troponin skeletal muscle isoform X1	415	49.966
DV3000124	retinol dehydrogenase 12-like	317	34.946
DV3000137	outer dense fiber 3 isoform X1	251	26.817
DV3000145	macrophage migration inhibitory factor homolog	116	12.536
DV3000146	macrophage migration inhibitory factor	119	13.294
DV3000153	---NA---	176	19.267
DV3000167	flotillin-2 isoform X2	424	46.242
DV3000169	eukaryotic translation initiation factor 3 subunit C	869	101.52
DV3000192.2	serine protease inhibitor 88Ea-like	225	24.819
DV3000194	U1 small nuclear ribonucleo A	224	25.552
DV3000195	vinculin isoform X1	953	105.14
DV3000196	cuticle 19-like	225	25.109
DV3000212	long form	878	102.55
DV3000213	triosephosphate isomerase	247	26.967
DV3000215	ATP synthase-coupling factor mitochondrial	102	11.559
DV3000226	---NA---	509	57.742
DV3000261	LSM14 homolog B-B isoform X1	533	60.544
DV3000262	puromycin-sensitive aminopeptidase isoform X3	829	94.283
DV3000267	acyl- thioesterase 1-like	269	29.547
DV3000297.2	PREDICTED: uncharacterized protein LOC107165083 isoform X2	403	45.112
DV3000311	glucose-6-phosphate isomerase	558	62.148
DV3000315	bromodomain-containing 4	447	50.236
DV3000319	ATP synthase subunit mitochondrial	179	20.539
DV3000331.2	vigilin	1410	158.74
DV3000337	succinate dehydrogenase [ubiquinone] flavo mitochondrial	657	72.524
DV3000338	cytochrome c	104	11.494
DV3000350	proteasomal ubiquitin receptor ADRM1 homolog	365	39.322
DV3000351	troponin C	202	22.941
DV3000355	transcription factor mitochondrial	239	28.201
DV3000361.2	60S ribosomal L22-like	409	45.217
DV3000363.2	60S ribosomal L34	119	13.883
DV3000368	vesicle-associated membrane -like	109	12.562
DV3000371	vesicle-associated membrane 2-like isoform X2	72	7.6739
DV3000372	26S proteasome non-ATPase regulatory subunit 14	312	34.714
DV3000394	piccolo isoform X1	1073	118.64
DV3000415	lactase-phlorizin hydrolase-like	409	47.351
DV3000418	NEDD8	78	8.8462
DV3000458	aldehyde mitochondrial	515	56.012
DV3000468	probable sodium potassium calcium exchanger CG1090	578	64.637
DV3000483	nascent polypeptide-associated complex subunit alpha	208	22.733
DV3000485.2	nucleoplasmin isoform X3	181	19.867
DV3000497.2	facilitated trehalose transporter Tret1-2 homolog isoform X3	512	56.315
DV3000509	facilitated trehalose transporter Tret1-2 homolog isoform X3	494	54.372
DV3000515	retinol dehydrogenase 14 isoform X1	350	39.358
DV3000519	coatomer subunit gamma-2 isoform X1	878	97.865
DV3000520	coatomer subunit delta	501	56.422
DV3000523.2	kinase brain isozyme isoform X2	698	79.787
DV3000530.2	RNA-binding 39 isoform X2	499	56.365
DV3000539	ran GTPase-activating 1	508	55.85
DV3000553.2	---NA---	119	13.591
DV3000560	---NA---	558	62.372
DV3000562	---NA---	1016	112.74
DV3000573	---NA---	127	14.264
DV3000574	---NA---	734	84.003
DV3000575.2	---NA---	149	17.34
DV3000592	---NA---	307	34.244
DV3000603	---NA---	224	25.224
DV3000604	---NA---	393	45.656
DV3000608	---NA---	629	70.844
DV3000627	---NA---	589	65.104
DV3000632	---NA---	609	69.123
DV3000634	---NA---	803	88.829
DV3000654	importin subunit beta	857	95.259
DV3000669	alpha-N-acetylgalactosaminidase	1424	161.1
DV3000676	very long-chain-fatty-acid-- ligase bubblegum	708	78.383
DV3000687.1	multidrug resistance-associated 1 isoform X2	1514	170.25
DV3000698	glycine cleavage system H	164	18.361
DV3000705	probable signal peptidase complex subunit 2	194	22.155
DV3000708	programmed cell death 6-interacting	823	92.898
DV3000711.2	apolipophorin-3-like precursor	389	44.615
DV3000783	cytosol aminopeptidase-like isoform X2	524	56.652
DV3000793.2	metal transporter CNNM4 isoform X1	988	110.97
DV3000796	cytochrome c-type heme lyase	300	34.85
DV3000814	pterin-4-alpha-carbinolamine dehydratase	127	14.924
DV3000823	---NA---	544	61.966
DV3000836	splicing factor 3B subunit 1	1342	150.3
DV3000878	heterogeneous nuclear ribonucleo 27C-like isoform X1	410	43.584
DV3000879	thioredoxin peroxidase 2-like isoform X3	610	69.284
DV3000893	26S proteasome non-ATPase regulatory subunit 8	266	31.072
DV3000904	arrestin homolog	417	46.2
DV3000905.2	cuticle isoform X1	302	33.743
DV3000916	vacuolar -sorting-associated 36-like	191	21.869
DV3000917	gamma-interferon-inducible lysosomal thiol reductase-like	202	22.719
DV3000919	COP9 signalosome complex subunit 3	437	48.958
DV3000925	peroxiredoxin-6-like isoform X1	194	22.507
DV3000938.2	60S ribosomal L13	226	25.683
DV3000941	signal recognition particle subunit SRP68	576	67.012
DV3000952	glutamine and serine-rich 1-like isoform X1	264	29.819
DV3000959	tripeptidyl-peptidase 2	1243	139.19
DV3000979.2	NADH-quinone oxidoreductase subunit B 2-like	218	24.881
DV3000999	ubiquitin carboxyl-terminal hydrolase 5-like isoform X1	806	91.373
DV3001001	NADH dehydrogenase [ubiquinone] 1 alpha subcomplex subunit 8	177	20.414
DV3001008.2	PREDICTED: uncharacterized protein LOC107163802 isoform X2	1292	143.93
DV3001017	mRNA-decapping enzyme 1B	420	47.286
DV3001024.1	39S ribosomal mitochondrial	129	14.88
DV3001025	von Willebrand factor type EGF and pentraxin domain-containing 1	3441	377.14
DV3001032.2	---NA---	695	77.883
DV3001038	---NA---	443	47.728
DV3001039	---NA---	175	20.146
DV3001050	---NA---	1106	120.2
DV3001085	NADH dehydrogenase [ubiquinone] 1 alpha subcomplex subunit 13	150	17.404
DV3001101	uncharacterized protein LOC111042071	839	96.023
DV3001114	translation elongation factor-1 gamma	430	49.525
DV3001115	calcineurin subunit B type 2	170	19.429
DV3001120	ATP-dependent RNA helicase me31b isoform X1	447	50.811
DV3001135	uncharacterized protein LOC111037445	211	24.78
DV3001164.2	---NA---	297	32.409
DV3001177	ATP synthase subunit mitochondrial	298	32.556
DV3001182.2	plasma membrane calcium-transporting ATPase 2 isoform X3	1165	128.91
DV3001185.2	peroxiredoxin 1-like	193	21.453
DV3001234	GMP reductase 1-like	352	38.156
DV3001248	catenin alpha isoform X2	912	101.69
DV3001250	peptidyl-prolyl cis-trans isomerase FKBP8	377	42.205
DV3001252	NADH dehydrogenase [ubiquinone] 1 beta subcomplex subunit 9	144	17.519
DV3001255	translationally-controlled tumor homolog	173	20.113
DV3001263	NADH dehydrogenase [ubiquinone] 1 alpha subcomplex subunit 5	120	13.84
DV3001286	mitochondrial-processing peptidase subunit alpha	524	58.769
DV3001290	PREDICTED: LOW QUALITY PROTEIN: uncharacterized protein LOC107168039	1429	157.26
DV3001306	proteasome subunit beta type-1	222	24.565
DV3001318	cAMP-regulated phospho 19-B	124	13.63
DV3001354	histone H2B-like	117	12.939
DV3001364	PREDICTED: uncharacterized protein LOC100165402	712	80.571
DV3001373.1	nucleosome assembly 1-like 1	379	43.703
DV3001388	surfeit locus 4 homolog	271	30.873
DV3001391	proteasome subunit alpha type-6-like	246	27.334
DV3001392	pyruvate dehydrogenase E1 component subunit mitochondrial	361	39.437
DV3001393	serine protease 44-like	592	65.559
DV3001396.1	serine-arginine 55 isoform X3	314	35.881
DV3001421	phosphatidylinositol transfer alpha isoform isoform X2	297	34.331
DV3001422	14-3-3 epsilon	257	29.374
DV3001428	polyadenylate-binding 2 isoform X1	246	27.297
DV3001432	la homolog	361	42.073
DV3001433	NADH dehydrogenase [ubiquinone] iron-sulfur 5	100	11.875
DV3001435	signal recognition particle 54 kDa	504	55.431
DV3001454	myophilin isoform X1	169	19.086
DV3001491	annexin B11-like	217	23.364
DV3001520	dj-1beta-like isoform X2	185	19.916
DV3001542	mesencephalic astrocyte-derived neurotrophic factor homolog	173	20.057
DV3001544	neural ectodermal development factor IMP-L2	267	29.909
DV3001547.2	ubiquitin-like	150	17.04
DV3001560	mitochondrial import receptor subunit TOM40 homolog 2-like	312	34.134
DV3001565	serine threonine- phosphatase 2A 65 kDa regulatory subunit A alpha isoform	615	67.934
DV3001584	GTPase HRas	189	21.711
DV3001585	endocuticle structural glyco ABD-4-like	245	28.175
DV3001594	cAMP-dependent kinase type II regulatory subunit	414	47.221
DV3001598	guanine nucleotide-binding G(o) subunit alpha isoform X2	354	40.368
DV3001602	ubiquitin-conjugating enzyme E2 N	151	17.241
DV3001637	neuropeptide F	171	19.019
DV3001662	hemocyte -glutamine gamma-glutamyltransferase-like	698	78.591
DV3001667	inosine-5 -monophosphate dehydrogenase	512	55.506
DV3001669	uncharacterized protein LOC100159766	142	16.179
DV3001671	T-complex 1 subunit zeta	531	58.142
DV3001681.2	unc-112-related -like	693	79.122
DV3001684	neurochondrin homolog	743	83.693
DV3001693.2	DNA-directed RNA polymerase II subunit RPB1-like	560	63.91
DV3001715.2	glucose-6-phosphate 1-dehydrogenase isoform X1	529	60.617
DV3001723.2	calpain-A isoform X1	806	92.327
DV3001745.2	sodium potassium-transporting ATPase subunit beta-2-like	326	37.476
DV3001771.2	small glutamine-rich tetratricopeptide repeat-containing alpha	307	34.399
DV3001780	heat shock factor-binding 1	63	7.4743
DV3001826.2	60S ribosomal L24	157	17.929
DV3001828	lipase maturation factor 2-like	656	74.673
DV3001830	MICOS complex subunit MIC19	156	17.785
DV3001833	secreted Peroxiredoxin	249	28.109
DV3001840	peptidyl-prolyl cis-trans isomerase isoform X2	154	16.751
DV3001841	peptidyl-prolyl cis-trans isomerase-like	166	17.985
DV3001842	prefoldin subunit 1-like	134	15.738
DV3001862.2	phosphatidylserine decarboxylase mitochondrial isoform X1	512	58.981
DV3001864	lap4 isoform X3	1758	197.21
DV3001883.2	quinone oxidoreductase 2 homolog	339	36.714
DV3001891.2	ryanodine receptor	5099	580.1
DV3001895.2	mitochondrial import inner membrane translocase subunit TIM44	404	46.423
DV3001900.2	THO complex subunit 3	325	36.711
DV3001949	cytochrome b-c1 complex subunit mitochondrial	442	48.055
DV3001962	PREDICTED: uncharacterized protein LOC107173407	279	31.527
DV3001963	mucin-17 isoform X1	3656	402.62
DV3001987	proteasome subunit alpha type-4-like	242	26.738
DV3001989	ATP synthase subunit mitochondrial	552	59.914
DV3001995	CD109 antigen	1544	177.49
DV3001999	SUMO-activating enzyme subunit 1	294	32.882
DV3002000	Guanine nucleotide-binding G(q) subunit alpha	432	50.532
DV3002003	pupal cuticle 20-	428	48.028
DV3002004	fasciclin-1 isoform X2	605	68.601
DV3002011	maternal pumilio isoform X9	258	28.221
DV3002013.2	maternal pumilio isoform X8	633	69.12
DV3002016	eukaryotic translation initiation factor 4B	581	65.955
DV3002042	---NA---	292	33.039
DV3002052	---NA---	514	56.919
DV3002067	---NA---	428	49.029
DV3002071	---NA---	688	79.931
DV3002076	---NA---	210	22.172
DV3002078	---NA---	1064	120.64
DV3002095	structural maintenance of chromosomes 1A	1239	143.38
DV3002131	mitochondrial intermembrane space import and assembly 40-B	241	27.449
DV3002136	transport Sec23A	771	86.977
DV3002142	annexin IX-like isoform X1	321	35.468
DV3002159	polyadenylate-binding -interacting 2	154	17.096
DV3002160	heterogeneous nuclear ribonucleo 87F-like isoform X1	296	32.342
DV3002162	heterogeneous nuclear ribonucleo 87F-like isoform X2	363	38.378
DV3002164	short branched chain specific acyl- mitochondrial	419	46.7
DV3002166	eukaryotic peptide chain release factor subunit 1 isoform X1	440	49.552
DV3002173.2	cuticle 7-like	145	15.861
DV3002174.2	---NA---	155	16.655
DV3002176	PREDICTED: flotillin-1-like	164	18.439
DV3002181.2	cathepsin B	336	37.613
DV3002187	proteasome subunit alpha type-7-1	252	28.186
DV3002197	lysine--tRNA ligase-like	540	61.942
DV3002198	aminoacyl tRNA synthase complex-interacting multifunctional 1	430	48.228
DV3002212	probable very-long-chain enoyl- reductase art-1	299	33.927
DV3002214	glycine--tRNA ligase	740	84.423
DV3002215.2	40S ribosomal S17	131	15.291
DV3002216	UMP-CMP kinase isoform X2	205	22.914
DV3002221.2	PREDICTED: uncharacterized protein LOC107173093	179	20.473
DV3002230.2	ribosomal L37A	92	10.329
DV3002257	ras-related Rab-35	212	24.235
DV3002265	cytochrome b-c1 complex subunit mitochondrial-like	92	10.861
DV3002268	phosphatidylinositol-binding clathrin assembly LAP isoform X8	487	53.606
DV3002269	phosphatidylinositol-binding clathrin assembly LAP isoform X8	100	11.356
DV3002273	serine threonine- phosphatase alpha-2 isoform	329	37.57
DV3002279	ubiquitin-conjugating enzyme E2 L3	154	17.762
DV3002296	malate mitochondrial	337	35.436
DV3002297	short-chain specific acyl- mitochondrial	408	44.212
DV3002298.2	40S ribosomal S19	165	18.563
DV3002302	signal recognition particle receptor subunit alpha homolog	576	64.822
DV3002304	V-type proton ATPase catalytic subunit A	614	68.028
DV3002315	isocitrate dehydrogenase [NADP] cytoplasmic	449	50.455
DV3002334	MAP microtubule affinity-regulating kinase 3-like isoform X3	1557	166.7
DV3002338	long-chain fatty acid transport 4	699	78.131
DV3002364	uncharacterized protein LOC111029571 isoform X2	418	47.333
DV3002380	DNA-directed RNA polymerase II subunit RPB1-like	385	41.115
DV3002419.2	contactin	1201	137.23
DV3002432	alpha-tocopherol transfer -like isoform X2	281	32.425
DV3002444.1	troponin I isoform X1	203	24.16
DV3002501	oligopeptidase A	310	36.301
DV3002511	ATP-dependent RNA helicase p62-like isoform X1	545	60.566
DV3002512	ATP-dependent RNA helicase dbp2-like isoform X1	723	81.607
DV3002514.2	integrin alpha-PS2-like isoform X2	1501	165.74
DV3002518.2	endoplasmin homolog	809	92.883
DV3002561	---NA---	621	68.434
DV3002586	peroxiredoxin- mitochondrial	191	20.945
DV3002590.2	transmembrane emp24 domain-containing bai	206	24.199
DV3002592.2	GMP synthase [glutamine-hydrolyzing]	715	79.625
DV3002603	uncharacterized protein LOC111040658 isoform X1	97	10.846
DV3002616	krasavietz isoform X1	419	48.793
DV3002630	paraplegin isoform X2	729	81.753
DV3002636	transcription factor BTF3 homolog 4	194	21.35
DV3002638	ruvB-like helicase 1	475	53.032
DV3002641	probable small nuclear ribonucleo G	79	8.9694
DV3002657.2	cuticle -like	336	35.807
DV3002658.2	cuticle -like	349	37.993
DV3002669	aspartate cytoplasmic	404	46.05
DV3002677	isocitrate dehydrogenase [NAD] subunit mitochondrial	400	43.987
DV3002691	RNA-binding cabeza-like	461	45.399
DV3002694.2	armadillo segment polarity isoform X1	781	85.594
DV3002708	---NA---	350	38.526
DV3002710.2	---NA---	608	68.544
DV3002711	---NA---	1784	195.8
DV3002712	---NA---	181	21.299
DV3002724.2	---NA---	119	13.923
DV3002726	---NA---	348	38.294
DV3002730.2	---NA---	251	28.774
DV3002740	---NA---	584	65.043
DV3002745	---NA---	552	61.771
DV3002757.2	---NA---	1901	218.24
DV3002771	copine-8-like isoform X2	616	69.155
DV3002776	myosin heavy muscle isoform X23	2097	240.52
DV3002777	dynamin isoform X1	877	98.582
DV3002780	---NA---	197	21.296
DV3002781.2	basement membrane-specific heparan sulfate proteoglycan core isoform X4	3978	439.22
DV3002782.2	60S ribosomal L23	140	14.805
DV3002793	6-phosphogluconate decarboxylating	400	43.826
DV3002798	C-terminal-binding isoform X2	441	47.51
DV3002804	V-type proton ATPase subunit B	491	54.81
DV3002813	nitrogen fixation	153	16.8
DV3002823.2	transmembrane 9 superfamily member 2	660	76.077
DV3002842.2	fumarylacetoacetate hydrolase domain-containing 2-like	321	35.632
DV3002860.2	3 (2 ),5 -bisphosphate nucleotidase 1	305	33.541
DV3002878.2	hsp90 co-chaperone Cdc37	370	43.592
DV3002888.2	sorting nexin-6 isoform X2	425	49.735
DV3002954.2	cystathionine beta-synthase	403	44.465
DV3002970	PREDICTED: uncharacterized protein LOC100569114 isoform X1	1089	121.1
DV3002971	probable methylmalonate-semialdehyde dehydrogenase [acylating] mitochondrial	519	56.622
DV3002974	electron transfer flavo subunit beta	253	27.623
DV3002980	cell division cycle 5	810	93.354
DV3002998	T-complex 1 subunit delta	298	31.231
DV3002999	T-complex 1 subunit delta	770	86.247
DV3003002	cyclin-dependent kinase 13-like isoform X2	123	13.691
DV3003030	NADH dehydrogenase [ubiquinone] 1 alpha subcomplex subunit 6	126	14.638
DV3003037	probable nuclear transport factor 2	130	14.668
DV3003041	clustered mitochondria homolog	1423	161.89
DV3003044	sniffer isoform 1	246	26.498
DV3003045	thioredoxin reductase mitochondrial isoform X2	491	53.613
DV3003050.1	succinate dehydrogenase cytochrome b560 mitochondrial-like	174	19.369
DV3003062.2	ubiquitin FUBI	131	14.717
DV3003064.1	NADP-dependent malic enzyme-like	574	63.099
DV3003067	NADP-dependent malic enzyme	622	69.655
DV3003071	arginine--tRNA cytoplasmic	648	74.236
DV3003072.2	ribosomal S26	118	13.482
DV3003082	succinyl- :3-ketoacid coenzyme A transferase mitochondrial	533	57.596
DV3003084	aminoacylase-1-like isoform X1	411	46.403
DV3003099	---NA---	425	47.22
DV3003154	---NA---	174	17.772
DV3003182	diacylglycerol kinase theta	795	89.481
DV3003185	PREDICTED: uncharacterized protein LOC100167353	789	92.038
DV3003186	mitochondrial pyruvate carrier 1	112	12.964
DV3003205	acyl- Delta(11) desaturase-like isoform X1	340	39.321
DV3003209.1	39S ribosomal mitochondrial	190	21.829
DV3003219	alanine--tRNA cytoplasmic	956	107.04
DV3003238.2	glutathione S-transferase	217	24.193
DV3003239.1	glutathione S-transferase 1-1-like	214	24.123
DV3003292	vacuolar ATPase subunit D	243	27.511
DV3003314	NHP2 1 isoform X1	132	14.616
DV3003341.2	guanine nucleotide-binding G(I) G(S) G(T) subunit beta-1	338	37.05
DV3003346.1	28S ribosomal mitochondrial	563	67.256
DV3003364	coatomer subunit epsilon	301	34.627
DV3003375	CDGSH iron-sulfur domain-containing 2 homolog A	125	13.789
DV3003382	T-complex 1 subunit epsilon	542	59.412
DV3003386	LOC111868486 gene product	556	63.282
DV3003390	arrestin domain-containing 3-like	449	49.768
DV3003392	myosin-2 essential light chain-like	150	17.022
DV3003401	hypothetical protein	100	11.55
DV3003402	tropomyosin isoform X9	305	34.708
DV3003403	tropomyosin- isoforms 9A A B isoform X25	162	18.784
DV3003406.2	tropomyosin-1 isoform X1	284	32.421
DV3003409	neuroendocrine convertase 1-like	1205	134.86
DV3003487	PREDICTED: uncharacterized protein LOC107172976	113	12.37
DV3003490	ankyrin-3-like isoform X4	1668	183.2
DV3003491.2	40S ribosomal S24	135	15.581
DV3003498	moesin ezrin radixin homolog 1 isoform X1	574	68.113
DV3003502	ATP-dependent RNA helicase WM6	423	48.839
DV3003509	ectonucleoside triphosphate diphosphohydrolase 5	445	49.364
DV3003518.2	PREDICTED: uncharacterized protein LOC100167995 isoform X7	1761	194.32
DV3003534	AP-2 complex subunit mu	436	49.948
DV3003535.2	calcium calmodulin-dependent kinase type 1 isoform X3	370	41.571
DV3003561.2	CD109 antigen-like isoform X2	1462	163.09
DV3003578.2	carnitine O-P	664	76.34
DV3003591	U6 snRNA-associated Sm LSm8	78	8.5666
DV3003608	nucleolar 58	597	66.652
DV3003672	exportin-1	1119	128.01
DV3003677	stress-induced-phospho 1	539	61.165
DV3003692	transmembrane protease serine 9-like	433	48.171
DV3003693	probable small nuclear ribonucleo Sm D1	132	14.182
DV3003703	Na(+) H(+) exchange regulatory cofactor NHE-RF1	209	23.294
DV3003708	vesicle-fusing ATPase 1-like	685	76.647
DV3003712	transcription elongation factor B polypeptide 2	116	12.992
DV3003717	voltage-dependent anion-selective channel-like	281	30.801
DV3003726	ER membrane complex subunit 2-like	286	33.282
DV3003728	fragile X mental retardation syndrome-related 1 isoform X1	621	69.157
DV3003729	PREDICTED: uncharacterized protein LOC107164308	601	65.765
DV3003742.2	ribosomal L7	247	29.251
DV3003768	uncharacterized protein LOC100159766	141	16.048
DV3003774	beta-catenin 1	570	66.178
DV3003784	pre-mRNA-processing factor 19	511	55.736
DV3003804	aminopeptidase N	970	112.37
DV3003829	yellow-like isoform X1	514	58.757
DV3003833	peptidyl-prolyl cis-trans isomerase NIMA-interacting 1-like	147	16.365
DV3003851	uncharacterized protein LOC111039353	127	14.872
DV3003857	NADH dehydrogenase [ubiquinone] 1 subunit C2	380	44.346
DV3003865	coiled-coil domain-containing 6 isoform X1	451	51.291
DV3003889.2	ribosomal L27e	135	15.985
DV3003894	T-complex 1 subunit gamma-like	551	61.052
DV3003898	ubiquitin carboxyl-terminal hydrolase isozyme L5	322	36.798
DV3003912	proteasome subunit beta type-4	255	28.872
DV3003913	U1 small nuclear ribonucleo 70 kDa	432	52.05
DV3003922	PREDICTED: uncharacterized protein LOC107162626 isoform X2	1131	127.62
DV3003932	translation factor SUI1 homolog	110	12.362
DV3003933	la-related 4 isoform X3	817	89.96
DV3003945	superoxide dismutase [Cu-Zn]-like isoform X2	179	18.324
DV3003947	endoplasmic reticulum resident 44	448	51.265
DV3003969	WW domain-binding 2 isoform X2	287	31.571
DV3003971	lamin-B receptor	563	63.802
DV3003976	laminin subunit alpha	451	48.408
DV3003979.2	10 kDa heat shock mitochondrial-like	102	11.146
DV3003985.2	pre-mRNA-processing-splicing factor 8	2379	277.95
DV3004001.2	---NA---	576	64.924
DV3004008	dnaJ homolog subfamily C member 11	570	64.81
DV3004012	aldehyde mitochondrial	1590	173.47
DV3004016	serine threonine- phosphatase 2B catalytic subunit 3-like isoform X4	508	56.975
DV3004022.2	ribosomal S15-like	150	17.093
DV3004028	serpin B4-like isoform X6	380	43.844
DV3004029.2	serine protease inhibitor serpin-4-like isoform X2	385	44.428
DV3004034	ubiquitin-conjugating enzyme E2 variant 2	144	16.458
DV3004041	adipocyte plasma membrane-associated -like	414	46.21
DV3004057.2	60S ribosomal L31	124	14.654
DV3004068	peroxiredoxin- mitochondrial	108	11.92
DV3004069.2	dnaJ homolog subfamily B member 11	1789	201.58
DV3004078.2	E3 ubiquitin- ligase UBR4 isoform X1	5117	581.31
DV3004085.2	sodium potassium-transporting ATPase subunit alpha-like	1002	111.22
DV3004088.2	disulfide-isomerase A3	247	27.14
DV3004089.2	uncharacterized protein LOC100166804 precursor	303	34.117
DV3004090.2	cuticular 18 precursor	356	41.078
DV3004100	---NA---	272	29.848
DV3004111	---NA---	109	13.468
DV3004113	---NA---	307	34.054
DV3004116	---NA---	804	89.895
DV3004119	---NA---	98	11.067
DV3004125	---NA---	531	63.017
DV3004127.1	---NA---	396	45.665
DV3004138	---NA---	277	28.185
DV3004139	---NA---	946	105.89
DV3004145	---NA---	506	55.3
DV3004155	uncharacterized protein LOC111027387 isoform X1	5205	581.06
DV3004163	muscle M-line assembly unc-89 isoform X1	3285	373.79
DV3004164	titin isoform X2	14427	1630.9
DV3004165	uncharacterized protein LOC111031573	291	31.731
DV3004170	amphiphysin isoform X1	424	48.145
DV3004172	MICOS complex subunit MIC13 homolog QIL1	119	13.399
DV3004173	proliferation-associated 2G4	405	45.362
DV3004176	integrin-linked kinase	448	50.95
DV3004185	uncharacterized protein LOC100568673 precursor	268	28.59
DV3004186	heat shock 70 kDa cognate 3	585	58.643
DV3004194	phosphate carrier mitochondrial-like	343	37.687
DV3004197	splicing factor U2AF 50 kDa subunit-like	438	49.147
DV3004221	hu-li tai shao isoform X1	702	78.527
DV3004233	succinate-- ligase [GDP-forming] subunit mitochondrial	433	47.475
DV3004236	transmembrane GTPase Marf isoform X1	694	78.784
DV3004239	zinc metallo ase nas-13-like	223	25.106
DV3004240	cuticle -	148	16.979
DV3004241	ferritin heavy polypeptide-like 19	89	10.213
DV3004242.2	glucosidase 2 subunit beta	569	51.757
DV3004243	FK506-binding 2	528	47.718
DV3004268	probable NADH dehydrogenase [ubiquinone] flavo mitochondrial	240	27.263
DV3004317	longitudinals lacking isoforms F I K T-like isoform X28	407	44.803
DV3004328	cytosolic purine 5 -nucleotidase isoform X3	604	69.703
DV3004329.2	mago nashi	147	17.31
DV3004345	F-actin-capping subunit alpha	288	33.361
DV3004348	adenylate kinase isoenzyme 1 isoform X2	193	21.239
DV3004351	long-chain-fatty-acid-- ligase 4 isoform X2	714	80.616
DV3004359	kynurenine--oxoglutarate transaminase 3-like	429	49.196
DV3004403	polyadenylate-binding 4-like	630	70.526
DV3004427	minor histocompatibility antigen H13	369	41.422
DV3004432	proteasome subunit alpha type-5	262	28.834
DV3004452.2	60S ribosomal L28	141	15.695
DV3004457	methylthioribose-1-phosphate isomerase	363	39.785
DV3004458	tropomodulin isoform X1	409	46.316
DV3004477	elongation factor 1-alpha	462	50.205
DV3004492	splicing factor 3A subunit 1-like	764	86.764
DV3004505	twitchin isoform X11	8660	968.68
DV3004518	SWI5-dependent HO expression 3 isoform X1	597	68.497
DV3004523	papilin isoform X1	2635	292.51
DV3004532	eukaryotic translation initiation factor 3 subunit I-like	325	36.092
DV3004546	RCC2 homolog	478	52.131
DV3004550	guanine nucleotide-binding subunit beta	319	36.001
DV3004552	serine threonine- phosphatase 2A catalytic subunit alpha isoform	309	35.668
DV3004570	eukaryotic peptide chain release factor GTP-binding subunit ERF3A	565	62.482
DV3004610	uncharacterized protein LOC100169012	383	43.677
DV3004612	26S proteasome non-ATPase regulatory subunit 1	974	107.87
DV3004613	succinate-- ligase [ADP GDP-forming] subunit mitochondrial	330	34.678
DV3004651	PREDICTED: uncharacterized protein LOC107173534 isoform X1	798	89.801
DV3004654	small nuclear ribonucleo Sm D2-like	129	14.791
DV3004699	mitochondrial import receptor subunit TOM70-like	683	77.142
DV3004723	eukaryotic translation initiation factor 3 subunit A	1019	119.71
DV3004740.2	carboxypeptidase M-like isoform X1	604	68.248
DV3004744.2	cuticle precursor	118	13.496
DV3004750.2	beta-centractin	376	42.372
DV3004769	---NA---	172	18.503
DV3004774.2	---NA---	897	99.974
DV3004792.2	---NA---	243	28.012
DV3004793.2	---NA---	658	75.882
DV3004801.2	---NA---	2651	296.47
DV3004805.2	glutathione S-transferase-like	201	23.253
DV3004814	NADH dehydrogenase [ubiquinone] 1 beta subcomplex subunit mitochondrial	174	20.379
DV3004831	acyl- :lysophosphatidylglycerol acyltransferase 1 isoform X1	376	44.061
DV3004846.1	probable 28S ribosomal mitochondrial	221	26.3
DV3004854	glycogenin-1 isoform X2	635	71.967
DV3004856	TAR DNA-binding 43-like	400	45.134
DV3004874	uncharacterized protein LOC106670103 isoform X1	1880	217.88
DV3004882	probable pyruvate dehydrogenase E1 component subunit mitochondrial	392	43.213
DV3004884	profilin-like	114	12.384
DV3004917	lethal(2)essential for life-like	198	22.595
DV3004920	phenylalanine--tRNA ligase alpha subunit	487	55.473
DV3004952	ubiquitin carboxyl-terminal hydrolase 7 isoform X1	1165	135.18
DV3004976	---NA---	415	45.187
DV3005000	suppressor of Mek1 isoform X1	309	34.68
DV3005009	cysteine mitochondrial	438	48.863
DV3005014	phenylalanine--tRNA ligase beta subunit	612	69.239
DV3005020	rab GDP dissociation inhibitor alpha	441	49.936
DV3005021	E3 UFM1- ligase 1 homolog	772	88.574
DV3005025	proteasome subunit alpha type-3	253	27.707
DV3005027	presequence mitochondrial	1002	114.43
DV3005030	V-type proton ATPase subunit E	226	26.11
DV3005046.2	60S ribosomal L5	301	34.696
DV3005047.2	BTB POZ domain-containing KCTD8	230	25.963
DV3005051.2	T-complex 1 subunit theta	550	59.404
DV3005064.2	ADP-ribosylation factor 3	229	25.08
DV3005067.2	fructose-bisphosphate aldolase	364	39.851
DV3005078.2	chromodomain-helicase-DNA-binding Mi-2 homolog isoform X1	2008	229.89
DV3005081	cytochrome c oxidase subunit mitochondrial-like	126	14.466
DV3005082.2	40S ribosomal S7-like	194	22.521
DV3005107	phosphoserine phosphatase	223	24.76
DV3005116	actin 6B	429	47.762
DV3005123	zinc finger on ecdysone puffs-like	608	68.85
DV3005124	failed axon connections	373	42.537
DV3005125	inner nuclear membrane Man1	681	77.422
DV3005150	maltase A1-like	605	70.216
DV3005160	solute carrier family 12 member 6 isoform X3	1051	116.98
DV3005173	titin isoform X1	3439	392.79
DV3005213	translocation SEC63 homolog	788	91.873
DV3005244.2	digestive cysteine ase 1	294	34.564
DV3005250	disulfide-isomerase A6	400	44.037
DV3005275.2	succinate dehydrogenase [ubiquinone] iron-sulfur mitochondrial-like	287	32.759
DV3005280.2	histidine triad nucleotide-binding 1 isoform X1	173	19.122
DV3005284	ras 2	195	22.309
DV3005289	ATP synthase	272	31.627
DV3005292	UTP--glucose-1-phosphate uridylyltransferase isoform X2	523	59.153
DV3005294	acetyl- mitochondrial isoform X2	414	43.87
DV3005300	neurexin-4 isoform X1	1191	134.54
DV3005329	glutamine synthetase 2	396	44.41
DV3005331	NADH dehydrogenase [ubiquinone] iron-sulfur mitochondrial	266	30.911
DV3005367	PREDICTED: calexcitin-2	187	21.379
DV3005382	kinesin heavy chain	954	108.79
DV3005443	stromal cell-derived factor 2-like	217	24.577
DV3005457	glutamate decarboxylase	394	44.688
DV3005458	glutamate decarboxylase-like	229	24.979
DV3005468	talin-1 isoform X1	1595	174.93
DV3005470	pyridoxine pyridoxamine 5 -phosphate oxidase	296	33.788
DV3005473	cytoplasmic aconitate hydratase-like	499	54.7
DV3005474	cytoplasmic aconitate hydratase	667	74.893
DV3005509	phosphatidylethanolamine-binding -like isoform X1	179	20.347
DV3005510	phosphatidylethanolamine-binding -like isoform X1	210	23.851
DV3005519	endoplasmic reticulum resident 29	420	45.012
DV3005537	actin-binding LIM 3 isoform X2	777	87.625
DV3005542	histone deacetylase complex subunit SAP18 isoform X2	149	16.898
DV3005623	PREDICTED: uncharacterized protein LOC107167096	138	15.106
DV3005655	endothelin-converting enzyme 1-like	747	84.29
DV3005659	probable transaldolase	333	37.15
DV3005676	ribose-5-phosphate isomerase	280	30.72
DV3005707	T-complex 1 subunit alpha	556	60.06
DV3005713	alpha-tubulin N-acetyltransferase 1-like	287	33.228
DV3005715	apoptotic chromatin condensation inducer in the nucleus	746	84.656
DV3005719	MARVEL domain-containing 1 isoform X2	162	18.151
DV3005720	acyl carrier mitochondrial-like isoform X3	180	20.706
DV3005725.2	calcium-transporting ATPase sarcoplasmic endoplasmic reticulum type isoform X1	1030	113.25
DV3005728.2	V-type proton ATPase subunit S1	410	47.151
DV3005729.2	glutaredoxin 3	320	36.198
DV3005747.2	elongation factor mitochondrial	745	83.83
DV3005762	---NA---	494	54.741
DV3005770	---NA---	536	60.88
DV3005773	---NA---	307	33.536
DV3005774	---NA---	295	32.255
DV3005786	---NA---	1065	119.43
DV3005796.2	---NA---	158	18.137
DV3005804	---NA---	103	11.572
DV3005832	small nuclear ribonucleo Sm D3	138	14.837
DV3005841	methionine aminopeptidase 2	468	52.88
DV3005872.2	uncharacterized protein LOC111042856 isoform X1	880	97.74
DV3005880.2	vesicle-trafficking SEC22b-like	213	24.928
DV3005882.2	60S ribosomal L7a	274	31.26
DV3005967.2	isoform A	86	10.116
DV3005976.2	pre-mRNA-splicing factor ATP-dependent RNA helicase PRP1 isoform X1	714	81.536
DV3005978.2	coronin-2B-like isoform X2	540	61.878
DV3005980.2	alpha- kinase 1-like	1134	129.63
DV3005983.2	cofilin actin-depolymerizing factor homolog	148	17.123
DV3005984.2	translocon-associated subunit gamma	186	21.224
DV3005992.2	transmembrane emp24 domain-containing 6	262	30.323
DV3006004	glutathione synthetase isoform X1	499	56.589
DV3006014	probable aminopeptidase NPEPL1	514	55.387
DV3006019	ATP-dependent RNA helicase dbp2-like	676	74.198
DV3006068	stomatin mitochondrial	340	37.755
DV3006075.2	arginine kinase	354	39.852
DV3006083.2	chitinase EN03	473	53.286
DV3006134	PREDICTED: lachesin	364	40.472
DV3006138	eukaryotic translation initiation factor 5B	706	79.975
DV3006139	profilin-like	127	13.779
DV3006142	unc-13 homolog 4B isoform X2	1141	131.5
DV3006154.2	programmed cell death 4	452	50.186
DV3006177.2	PREDICTED: uncharacterized protein LOC107165445	82	10.01
DV3006189	4-hydroxy-2-oxoglutarate mitochondrial-like isoform X1	317	34.933
DV3006190	---NA---	650	72.322
DV3006202.1	PREDICTED: uncharacterized protein LOC107170147	292	33.039
DV3006207.1	PREDICTED: uncharacterized protein LOC100167305 isoform X1	530	59.88
DV3006217	synaptic vesicle membrane VAT-1 homolog-like	434	47.317
DV3006221.2	myb Q	381	44.413
DV3006231	ubiquitin carboxyl-terminal hydrolase 10 isoform X1	923	104.35
DV3006235	SUMO-conjugating enzyme UBC9-B	159	18.339
DV3006257	coatomer subunit beta	939	106.34
DV3006278	tricarboxylate transport mitochondrial	314	34.14
DV3006291	insulin-like growth factor 2 mRNA-binding 2 isoform X1	556	60.544
DV3006319.2	histone	136	15.328
DV3006345	ubiquitin thioesterase OTU1	308	34.053
DV3006346	E3 SUMO- ligase 2 isoform X1	2257	256.64
DV3006347	aminopeptidase Ey-like	1009	117.24
DV3006370	eukaryotic translation initiation factor 3 subunit E	326	38.24
DV3006375.1	probable 28S ribosomal mitochondrial	135	15.618
DV3006381.2	uncharacterized protein LOC100166257 precursor	159	17.968
DV3006382.2	serine protease inhibitor dipetalogastin	205	24.525
DV3006383.2	cuticle 21-like	190	22.003
DV3006384.2	---NA---	190	22.054
DV3006391	fatty acid-binding muscle-like isoform X1	133	15.216
DV3006395	cuticular analogous to peritrophins 3-D2 precursor	432	49.765
DV3006399	alpha-N-acetylgalactosaminidase-like isoform X2	384	43.989
DV3006441	MICOS complex subunit Mic60-like	721	82.515
DV3006462	cytochrome b ascorbate-dependent 3 isoform X2	542	58.031
DV3006463	zinc finger on ecdysone puffs-like	651	71.343
DV3006466	myb X isoform X1	792	90.028
DV3006487	NADH dehydrogenase [ubiquinone] 1 alpha subcomplex subunit 7-like	113	12.596
DV3006596.2	60S ribosomal L35a	151	17.199
DV3006599	V-type proton ATPase subunit F	122	13.564
DV3006600	PREDICTED: pinin	361	42.637
DV3006602	lethal(2) giant larvae isoform X1	1094	120.94
DV3006604	peroxisomal multifunctional enzyme type 2 isoform X1	720	78.638
DV3006615.2	60S ribosomal L30	114	12.384
DV3006654	anamorsin homolog	278	30.552
DV3006665	ufm1-specific protease 2-like	558	64.169
DV3006682	guanine nucleotide-binding G(s) subunit alpha	379	44.524
DV3006689	defense Hdd11	509	56.389
DV3006694	cathepsin L-like isoform X3	302	33.781
DV3006695	pyruvate dehydrogenase X mitochondrial-like	587	63.597
DV3006696	splicing factor 3B subunit 4	376	41.205
DV3006733.2	FAS-associated factor 2	440	51.128
DV3006772	ras-related Rab-3	218	24.846
DV3006781	uncharacterized protein LOC111027914	698	77.656
DV3006787.1	dihydrolipoyllysine-residue acetyltransferase component of pyruvate dehydrogenase mitochondrial	492	53.378
DV3006809	probable elongation factor 1-delta isoform X2	303	34.423
DV3006827.2	ATP-citrate synthase	1092	120.36
DV3006836	collagen alpha-1(III) chain-like isoform X4	1207	121.46
DV3006855	intersectin-1 isoform X1	1194	134.92
DV3006872.2	transport Sec24D isoform X3	1625	180.38
DV3006897.2	coatomer subunit zeta-1	178	20.286
DV3006904.2	40S ribosomal S10	164	18.527
DV3006907.2	G -coupled receptor kinase 1 isoform X2	691	79.664
DV3006909.2	S-phase kinase-associated 1	162	18.422
DV3006910.2	ubiquitin-fold modifier 1	92	10.198
DV3006934	uncharacterized protein LOC100164060 precursor	146	16.039
DV3006959.2	innexin inx2	359	41.805
DV3006963.2	NADH dehydrogenase [ubiquinone] 1 beta subcomplex subunit 7	129	15.512
DV3006991	glutamate synthase [NADPH] isoform X1	2070	229.59
DV3006998	hypoxia up-regulated 1 isoform X2	950	107.02
DV3007001	nucleolar and coiled-body phospho 1 isoform X2	710	77.256
DV3007015	tyrosine--tRNA cytoplasmic	530	59.87
DV3007017	pyruvate mitochondrial isoform X1	1180	129.72
DV3007018	glutaredoxin-related mitochondrial	145	16.463
DV3007019	serine threonine- phosphatase PP1-beta catalytic subunit	325	36.714
DV3007031	cleavage and polyadenylation specificity factor subunit 5 isoform X1	230	26.156
DV3007033.2	catalase	503	57.179
DV3007039.2	serine arginine-rich splicing factor SR34A-like	164	19.255
DV3007047	endothelial differentiation-related factor 1 homolog	146	16.554
DV3007058	NADH dehydrogenase [ubiquinone] iron-sulfur mitochondrial	196	22.441
DV3007060	CWC15 homolog	215	24.551
DV3007061.2	C3 and PZP-like alpha-2-macroglobulin domain-containing 8 isoform X2	517	57.499
DV3007071	proteasome subunit beta type-7-like	270	29.754
DV3007091	cytochrome b-c1 complex subunit mitochondrial	268	29.3
DV3007094	actin-interacting 1 isoform X2	602	66.164
DV3007096.2	60S ribosomal L4	462	52.319
DV3007139	threonine--tRNA cytoplasmic isoform X1	789	91.792
DV3007195	four and a half LIM domains 2 isoform X3	348	39.76
DV3007206	eukaryotic translation initiation factor 5A	160	17.671
DV3007207	heat shock 70 kDa 4	790	89.4
DV3007225	glyoxylate reductase hydroxypyruvate reductase-like	324	35.586
DV3007226.2	60S ribosomal L11	191	21.921
DV3007238	EH domain-containing 1	450	50.643
DV3007239	formin 14	625	70.96
DV3007273	PREDICTED: uncharacterized protein LOC100164449 isoform X1	366	41.539
DV3007274	dolichyl-diphosphooligosaccharide-- glycosyltransferase subunit 2	687	77.423
DV3007277	Tubulin alpha-1C chain	383	42.507
DV3007283	cytochrome c oxidase subunit 4 isoform mitochondrial-like	229	26.121
DV3007287	programmed cell death 6-like	299	34.506
DV3007290.1	28S ribosomal mitochondrial	459	52.586
DV3007297	GTP-binding 128up	367	40.988
DV3007302	coatomer subunit beta	961	107.27
DV3007308	vacuolar sorting-associated 29	183	20.508
DV3007322.2	ATP-binding cassette sub-family F member 2	618	70.168
DV3007327	nuclease-sensitive element-binding 1	302	33.879
DV3007328	---NA---	423	47
DV3007380	ABHD16A isoform X1	524	60.423
DV3007384	eukaryotic translation initiation factor 4 gamma 3-like isoform X3	1506	170.09
DV3007388	chromatin-remodeling complex ATPase chain Iswi	1046	122.27
DV3007412	ZM-domain isoform X1	243	27.982
DV3007443	probable aconitate mitochondrial	788	86.024
DV3007456	signal peptidase complex catalytic subunit SEC11A	470	54.107
DV3007458	cysteine-rich with EGF-like domain 2 isoform X1	386	42.677
DV3007464.1	filamin-A isoform X2	2183	235.34
DV3007472.1	probable 39S ribosomal mitochondrial	254	29.633
DV3007510.2	microsomal glutathione S-transferase 1-like	149	17.196
DV3007515	tubulin beta-3 chain	453	50.972
DV3007517	probable trans-2-enoyl- mitochondrial	412	45.679
DV3007518	eukaryotic translation initiation factor 2 subunit 1 isoform X1	328	37.064
DV3007520	lethal(2)essential for life-like	209	23.703
DV3007525	troponin C	151	17.345
DV3007528	mitogen-activated kinase 1	361	41.457
DV3007536	PREDICTED: calreticulin	217	24.204
DV3007539	ATP synthase subunit mitochondrial	107	12.618
DV3007542.2	40S ribosomal S4	265	30.124
DV3007558.2	epididymal secretory E1-like	154	17.183
DV3007567	echinoderm microtubule-associated -like 2 isoform X3	886	97.324
DV3007589.2	choline transporter 1	599	67.731
DV3007591.2	cytochrome c oxidase subunit 6B1	81	9.7759
DV3007596.2	strawberry notch	1360	150.97
DV3007601.2	N-alpha-acetyltransferase auxiliary subunit	868	101.53
DV3007602.2	CDP-diacylglycerol--inositol 3-phosphatidyltransferase	215	24.492
DV3007605.2	39S ribosomal mitochondrial	162	18.796
DV3007607.2	splicing factor U2af 38 kDa subunit	240	27.54
DV3007649	pyruvate dehydrogenase (acetyl-transferring) mitochondrial	324	37.012
DV3007652	DNA-directed RNA polymerase II subunit RPB1-like	1850	204.9
DV3007653	ELAV 2	332	36.138
DV3007688.2	probable serine threonine- kinase fhkB	167	18.856
DV3007689.2	PREDICTED: uncharacterized protein LOC107163361 isoform X2	178	19.876
DV3007698	senecionine N-oxygenase-like	436	49.59
DV3007711	odorant binding 5	188	20.38
DV3007718	dihydroorotate dehydrogenase (quinone) mitochondrial	382	42.307
DV3007730	dynamin related	612	69.132
DV3007750	mitochondrial import receptor subunit TOM20 homolog	162	18.289
DV3007752	myosin regulatory light chain sqh	190	21.742
DV3007763.2	40S ribosomal S5	215	24.065
DV3007771	AFG3 2	766	85.533
DV3007800.2	telomere length regulation TEL2 homolog	1222	139.88
DV3007802.2	water dikinase	410	45.324
DV3007809	glutamyl aminopeptidase-like isoform X4	880	101.56
DV3007818.2	PREDICTED: Calreticulin	404	46.78
DV3007820.2	ATP-binding cassette sub-family D member 3	664	75.757
DV3007824	origin recognition complex subunit 1-like	566	65.195
DV3007856	heat shock 70 B2-like	623	68.522
DV3007862	lactase-phlorizin hydrolase-like	505	58.832
DV3007871.2	40S ribosomal S3a	266	30.349
DV3007873	mitochondrial import inner membrane translocase subunit Tim9	93	10.795
DV3007874	heavy subunit	96	10.662
DV3007877	transport Sec61 subunit alpha	476	52.23
DV3007879	transcription elongation factor S-II	288	32.818
DV3007911	neuroglian isoform X2	1271	141.48
DV3007915	5-demethoxyubiquinone mitochondrial isoform X4	191	21.377
DV3007923	glutaredoxin-like isoform X2	69	7.7018
DV3007924	RE1-silencing transcription factor-like	366	40.619
DV3007927	U6 snRNA-associated Sm LSm2	94	10.634
DV3007931.1	28S ribosomal mitochondrial	166	19.243
DV3007952	NADPH-cytochrome P450 reductase	680	77.802
DV3007988	elongation factor mitochondrial-like	447	49.439
DV3007998.2	enhancer of mRNA-decapping 4	1019	116.51
DV3008029.2	plastin-3	638	71.523
DV3008102	myofilin isoform a	270	32.025
DV3008133	ATP synthase subunit mitochondrial	160	17.133
DV3008138	calcium-binding mitochondrial carrier Aralar1	687	76.67
DV3008191	transcription elongation regulator 1	1115	128.71
DV3008211	src substrate cortactin	583	67.578
DV3008245.2	translation elongation factor 2	844	94.432
DV3008248.2	---NA---	1058	116.71
DV3008251.2	pyruvate kinase-like isoform X2	216	24.352
DV3008252.2	aldehyde dimeric NADP-preferring isoform X2	500	56.192
DV3008274	nidogen-2 isoform X3	706	78.574
DV3008275	nidogen-1	429	47.854
DV3008317	fatty acyl- reductase wat-like	575	66.677
DV3008324	tetratricopeptide repeat 14 homolog isoform X1	1064	121.13
DV3008328.2	enhancer of sevenless 2B	220	25.179
DV3008344	UV excision repair RAD23 homolog B	275	30.407
DV3008350	cytochrome c oxidase subunit NDUFA4	81	9.1537
DV3008361	proton-coupled amino acid transporter 4-like	458	50.369
DV3008364	actin-related 3	419	47.705
DV3008382	lysosomal aspartic protease	397	45.296
DV3008386	FERM domain-containing 5 isoform X1	535	61.645
DV3008387	glucose-6-phosphate 1-epimerase	278	31.528
DV3008392	organic cation transporter	548	62.057
DV3008410.2	inorganic pyrophosphatase	328	37.714
DV3008534	calcium channel flower isoform X1	138	15.644
DV3008563	inter-alpha-trypsin inhibitor heavy chain H3-like	1018	115.59
DV3008567	NADH dehydrogenase [ubiquinone] 1 alpha subcomplex subunit mitochondrial	394	46.022
DV3008574	casein kinase I isoform alpha	352	40.282
DV3008580	26S protease regulatory subunit 10B	395	44.435
DV3008581	dihydrolipoyl mitochondrial	511	54.493
DV3008582	ras-related Rab6 isoform X2	209	23.596
DV3008623	leucine-rich repeat-containing DDB_G0290503 isoform X11	429	47.764
DV3008624	UDP-glucuronosyltransferase 2B15-like	985	112.92
DV3008632.2	mitochondrial farnesyl diphosphate synthase	396	46.005
DV3008681	uncharacterized protein LOC111028855	328	36.164
DV3008682	thioredoxin domain-containing	356	40.853
DV3008689	insulin-degrading enzyme isoform X1	1025	118.79
DV3008691	canopy-1-like precursor	178	20.143
DV3008696	predicted protein	111	11.961
DV3008705	nuclear 1	73	8.347
DV3008707	cytochrome c oxidase subunit mitochondrial-like	119	14.251
DV3008737	chromobox homolog 1-like isoform X2	316	36.224
DV3008769.2	synaptosomal-associated 25 isoform X1	221	24.395
DV3008782	fatty acyl- reductase CG8306	517	58.663
DV3008799	muscle LIM Mlp84B-like isoform X1	663	73.066
DV3008805	septin-1 isoform X2	358	40.868
DV3008809.1	39S ribosomal mitochondrial	190	22.321
DV3008812	probable 26S proteasome non-ATPase regulatory subunit 3	489	56.375
DV3008826	uncharacterized protein LOC111036643 isoform X1	598	69.529
DV3008827	methionine--tRNA cytoplasmic	731	83.307
DV3008857	hydroxysteroid dehydrogenase 2	414	45.029
DV3008865	UDP-glucose 4-epimerase-like	356	38.846
DV3008890	excitatory amino acid transporter 1 isoform X1	516	55.276
DV3008893	proliferating cell nuclear antigen	259	28.952
DV3008910	PREDICTED: uncharacterized protein LOC100167435 isoform X3	557	61.437
DV3008915.2	myosin heavy non-muscle isoform X3	1970	227.61
DV3008917	28 kDa heat- and acid-stable phospho -like	189	22.112
DV3008921	fatty acyl- reductase 1 isoform X1	501	57.546
DV3008939	---NA---	393	43.117
DV3008951.1	hypothetical protein H477_5889, partial [	133	15.136
DV3008955	putative uncharacterized protein DDB_G0291812	1906	219.51
DV3008973.2	60S ribosomal L13a	212	24.837
DV3009026	high mobility group DSP1	227	27.023
DV3009042	bifunctional purine biosynthesis PURH	592	65.568
DV3009058.1	cuticular 21	490	55.276
DV3009065	serrate RNA effector molecule homolog isoform X2	770	88.662
DV3009086	probable medium-chain specific acyl- mitochondrial	342	37.319
DV3009112	partner of Y14 and mago	334	37.743
DV3009123	eukaryotic translation initiation factor 4H	259	28.991
DV3009169	proteasome subunit beta type-3-like	205	23.104
DV3009176	probable histone-binding Caf1	427	48.29
DV3009211.2	40S ribosomal S21	83	9.1193
DV3009214.2	neurofilament heavy polypeptide	427	45.953
DV3009227	lon protease mitochondrial	928	104.85
DV3009230	uncharacterized aarF domain-containing kinase 1	503	57.272
DV3009234	beta-galactosidase-like isoform X1	642	73.774
DV3009257	PREDICTED: uncharacterized protein LOC107170239	592	68.817
DV3009262.1	vacuolar sorting-associated 13A	3253	372.85
DV3009268	microtubule-associated tau isoform X2	363	39.723
DV3009269	myosin light chain alkali isoform X1	171	19.589
DV3009328.2	---NA---	143	15.989
DV3009334	---NA---	398	45.125
DV3009352	myb P	214	24.609
DV3009354.2	60S ribosomal L10a	217	24.781
DV3009364	ataxin-2 isoform X1	946	103.41
DV3009370	cytochrome b-c1 complex subunit 9	59	6.913
DV3009401	---NA---	475	52.727
DV3009432	tubulin alpha-1 chain-like	450	49.913
DV3009500	heterogeneous nuclear ribonucleo K isoform X1	409	41.81
DV3009501	lamin Dm0	580	66.677
DV3009515.2	60S ribosomal L44	104	12.476
DV3009518	dnaJ homolog 1	344	37.994
DV3009519.2	60S ribosomal L12	165	17.595
DV3009522	transitional endoplasmic reticulum ATPase TER94	804	89.434
DV3009531	ubiquitin carboxyl-terminal hydrolase 14	487	55.356
DV3009571	serpin B4-like isoform X4	375	42.884
DV3009606	importin subunit alpha-7	521	57.974
DV3009610	eukaryotic translation initiation factor 3 subunit G-like	283	32.198
DV3009612	sialin-like	508	55.992
DV3009613	cuticle 7-like	478	53.562
DV3009615.2	repetitive proline-rich cell wall 2-like	231	25.483
DV3009627	---NA---	619	70.266
DV3009639	histone	128	13.535
DV3009640	lysosomal alpha-mannosidase isoform X2	1002	112.79
DV3009650.2	pre-mRNA-processing factor 40 homolog B isoform X1	773	89.531
DV3009670	succinate-semialdehyde mitochondrial isoform X1	491	53.497
DV3009673.2	RING finger nhl-1 isoform X1	1277	142.18
DV3009714	26S proteasome non-ATPase regulatory subunit 12	461	53.066
DV3009715	dihydrolipoyllysine-residue succinyltransferase component of 2-oxoglutarate dehydrogenase mitochondrial-like	493	54.294
DV3009729	---NA---	248	28.302
DV3009747	glucose dehydrogenase [ quinone] isoform X1	611	66.872
DV3009780	regulator of microtubule dynamics 1-like	274	32.003
DV3009782	kinesin KIF2A isoform X2	652	73.035
DV3009792	PREDICTED: uncharacterized protein LOC100168836	156	17.066
DV3009795	hornerin isoform X1	1078	117.5
DV3009820	GTP-binding SAR1b-like	192	21.812
DV3009821	Eukaryotic initiation factor 4A-III	365	41.644
DV3009855	guanine nucleotide-binding subunit gamma-e	72	8.4226
DV3009903.2	RNA polymerase II transcriptional coactivator	113	13.078
DV3009945	zinc finger RNA-binding	971	107.76
DV3009953	PREDICTED: myophilin	188	20.507
DV3009964	mitochondrial-processing peptidase subunit beta	476	53.35
DV3009969	4-hydroxybutyrate coenzyme A transferase isoform X1	490	53.83
DV3009971.2	60 kDa heat shock mitochondrial	571	60.7
DV3009973.2	ribosomal L32	133	15.874
DV3009977	transcriptional activator Pur-beta-B isoform X3	265	30.086
DV3009979	GTP-binding nuclear Ran	215	24.648
DV3009980	syntaxin-1A isoform X4	344	39.766
DV3010045	NADH dehydrogenase [ubiquinone] 1 alpha subcomplex subunit mitochondrial	356	40.476
DV3010046.2	40S ribosomal S25	116	13.05
DV3010047	TPA: sex-lethal	261	29.432
DV3010050	proline dehydrogenase mitochondrial isoform X2	627	71.934
DV3010057	Krueppel homolog 2	251	28.696
DV3010059	cuticular 41 precursor	444	50.793
DV3010074.2	ubiquinone biosynthesis mitochondrial isoform X2	277	31.534
DV3010107.2	ubiquitin-conjugating enzyme E2-22 kDa	199	22.352
DV3010108.2	actin-related 2 3 complex subunit 1A	374	41.853
DV3010109.2	alanine aminotransferase 2-like isoform X2	528	59.004
DV3010129	nap	284	33.473
DV3010140	isocitrate dehydrogenase [NADP] cytoplasmic	412	46.533
DV3010156.2	mitochondrial import receptor subunit TOM22 homolog	137	15.163
DV3010201	peroxiredoxin-like	238	26.668
DV3010228	eukaryotic translation initiation factor 4E-like	460	53.812
DV3010252	leukocyte elastase inhibitor-like isoform X1	387	44.183
DV3010256.2	60S acidic ribosomal P1	115	11.956
DV3010259	epidermal growth factor receptor kinase substrate 8-like	716	81.638
DV3010261	cleavage stimulation factor subunit 2	386	43.15
DV3010270	scavenger receptor class B member 1 isoform X2	669	74.464
DV3010272	uncharacterized protein LOC111041433 isoform X1	336	35.813
DV3010276	kinectin isoform X1	719	83.389
DV3010281	dihydropyrimidine dehydrogenase [NADP(+)]	1158	125.87
DV3010287	ras-related ORAB-1	207	22.93
DV3010288	metastasis-associated MTA3 isoform X4	1120	121.21
DV3010376	alpha-crystallin B chain isoform X2	196	22.15
DV3010378	heat shock 75 mitochondrial	682	78.124
DV3010404	UDP-glucose:glyco glucosyltransferase	442	50.445
DV3010406	UDP-glucose:glyco glucosyltransferase	1070	121.83
DV3010417	NADH-ubiquinone oxidoreductase subunit 8	206	23.399
DV3010424	septin-2 isoform X2	424	49.37
DV3010478.2	dynactin subunit 2	400	45.501
DV3010481.2	PREDICTED: uncharacterized protein LOC107166429 isoform X1	1011	112.15
DV3010486	splicing factor 3B subunit 2	659	75.623
DV3010489	phosphatidylinositide phosphatase SAC1	604	70.648
DV3010490	tubulin beta-1 chain	447	50.23
DV3010515	RNA cytidine acetyltransferase isoform X1	1018	115.13
DV3010529	cytochrome c oxidase subunit mitochondrial-like	155	17.676
DV3010556	soluble calcium-activated nucleotidase 1-like isoform X2	777	87.208
DV3010561	glycylpeptide N-tetradecanoyltransferase 1	477	55.367
DV3010583	ethanolamine kinase isoform X1	349	40.773
DV3010592.2	chloride intracellular channel exc-4 isoform X2	244	28.426
DV3010601	delta-1-pyrroline-5-carboxylate mitochondrial isoform X1	570	63.538
DV3010604	apolipo D precursor	207	23.465
DV3010607	RNA-binding 24-like	288	29.181
DV3010608	probable glutamine--tRNA ligase	762	87.506
DV3010616	phosphatase inhibitor 2-like	173	19.892
DV3010677	microtubule-associated Jupiter-like isoform X4	118	12.09
DV3010687.2	mucin-16 isoform X3	311	34.972
DV3010715.2	40S ribosomal S14	151	16.191
DV3010717.2	argonaute-2 isoform X1	891	100.43
DV3010720	14-3-3 zeta isoform X1	247	28.175
DV3010721	T-complex 1 subunit eta	568	62.357
DV3010725.1	39S ribosomal mitochondrial	181	21.553
DV3010729	uncharacterized protein LOC111034237 isoform X1	120	12.651
DV3010732	adenylosuccinate lyase	442	49.049
DV3010794	26S protease regulatory subunit 6B	414	47.097
DV3010801	synaptotagmin 1 isoform X1	479	53.82
DV3010802	leucine-rich PPR motif-containing mitochondrial	1801	203.64
DV3010848	DNA topoisomerase 2	1547	175.28
DV3010867	atlastin	626	71.065
DV3010873	26S protease regulatory subunit 4	440	49.328
DV3010875	C-1-tetrahydrofolate cytoplasmic	982	106.18
DV3010884	phospholipid scramblase 2-like	318	35.713
DV3010899	zinc finger CCCH domain-containing 10-like isoform X1	326	37.212
DV3010902	rho GDP-dissociation inhibitor 1	207	23.705
DV3010908	cuticle 7-like isoform X2	939	104.31
DV3010914	NADH-cytochrome b5 reductase 2 isoform X2	309	34.752
DV3010915	single-stranded DNA-binding mitochondrial	145	16.5
DV3010980	probable peroxisomal acyl-coenzyme A oxidase 1	678	76.482
DV3010983	V-type proton ATPase subunit H	481	55.774
DV3011042	ATP-dependent RNA helicase DDX19A-like	459	51.744
DV3011106	cullin-associated NEDD8-dissociated 1	1144	128.07
DV3011139.2	40S ribosomal S3-like	244	26.678
DV3011152	myosin regulatory light chain 2	212	23.313
DV3011154	phosphate carrier mitochondrial-like	343	37.807
DV3011156	CAAX prenyl protease 1 homolog	454	52.747
DV3011175	IDLSRF-like peptide	158	17.164
DV3011177	TAR DNA-binding 43-like	374	43.211
DV3011188	PREDICTED: uncharacterized protein LOC107173150 isoform X7	841	95.624
DV3011192	hepatoma-derived growth factor-related 2	538	59.865
DV3011193	serine arginine repetitive matrix 1 isoform X1	556	62.241
DV3011198	B-cell receptor-associated 31	213	24.783
DV3011200	uncharacterized family 31 glucosidase KIAA1161-like	1220	141.34
DV3011221	translocon-associated subunit alpha-like	271	30.06
DV3011245	staphylococcal nuclease domain-containing 1-like	913	103.27
DV3011246	ADP,ATP carrier 1-like	304	33.595
DV3011248.2	fatty acid synthase-like	2042	226.15
DV3011251.2	fatty acid synthase isoform X3	2389	260.13
DV3011262	serine threonine- phosphatase 2A 56 kDa regulatory subunit gamma isoform isoform X1	573	66.752
DV3011271	glutamic acid-rich -like	355	40.27
DV3011281	aarF domain-containing kinase 4	635	72.665
DV3011299.2	argonaute-2 isoform X2	1059	122.06
DV3011301	RNA-binding 8A-like	162	18.844
DV3011347	uridine phosphorylase 2	339	38.641
DV3011348	eukaryotic translation initiation factor 2A	258	29.736
DV3011354	oxidation resistance 1 isoform X8	1096	121.9
DV3011359.2	ribosomal L15	204	23.79
DV3011360	proteasome subunit beta type-5	276	30.919
DV3011366	NADH dehydrogenase [ubiquinone] flavo mitochondrial	481	52.848
DV3011368	LDLR chaperone boca	189	22.118
DV3011379	small ubiquitin-related modifier-like	131	14.557
DV3011390	superoxide dismutase [Cu-Zn]	153	15.788
DV3011391	guanine nucleotide-binding subunit gamma-1-like	70	8.2306
DV3011404.1	39S ribosomal mitochondrial	172	18.93
DV3011410	polymerase delta-interacting 3 isoform X1	434	49.81
DV3011419	probable phosphatase 2C 6	557	60.905
DV3011426	---NA---	163	17.208
DV3011427	glucose dehydrogenase [ quinone]-like	138	15.303
DV3011438	parvin	405	46.753
DV3011465	NADH dehydrogenase [ubiquinone] iron-sulfur mitochondrial	116	13.269
DV3011474.2	spectrin beta chain isoform X3	2418	279.89
DV3011500	probable citrate synthase mitochondrial	470	51.997
DV3011506	PERQ amino acid-rich with GYF domain-containing 2 isoform X1	1284	147.6
DV3011509	cdc42 homolog	191	21.3
DV3011700	oxidoreductase GLYR1 homolog	513	56.376
DV3011703	leucine--tRNA cytoplasmic	1184	137.21
DV3011707	interaptin isoform X3	2009	224.92
DV3011712	26S proteasome non-ATPase regulatory subunit 6	625	71.347
DV3011713	uncharacterized protein ZK1073.1 isoform X2	346	38.672
DV3011715	scaffold attachment factor B2 isoform X4	1217	139.76
DV3011719	domain-containing [Cavenderia fasciculata]	394	44.688
DV3011735	MICOS complex subunit Mic27	231	25.988
DV3011737	TBRG4 [Zeugodacus cucurbitae]	531	59.42
DV3011745	ras suppressor 1	270	30.527
DV3011765	membrane metallo-endopeptidase-like 1 isoform X2	766	87.781
DV3011779	15-hydroxyprostaglandin dehydrogenase [NAD(+)]-like	261	29.445
DV3011800	PREDICTED: uncharacterized protein LOC107167448	334	36.677
DV3011806	adenosine kinase 2-like	346	38.383
DV3011837	MICOS complex subunit Mic60-like isoform X2	671	78.083
DV3011886	uncharacterized protein LOC100159485 precursor	258	28.484
DV3011903.1	cytochrome P450 4g15	566	64.632
DV3011962	electron transfer flavo -ubiquinone mitochondrial	404	45.105
DV3011967	enolase isoform X2	436	47.088
DV3011987	eukaryotic translation initiation factor 3 subunit H	331	37.767
DV3011992	ferric-chelate reductase 1 homolog	817	90.421
DV3011993	NADH dehydrogenase [ubiquinone] 1 alpha subcomplex subunit 11	174	19.905
DV3012065	very long-chain specific acyl- mitochondrial	551	60.236
DV3012066	disks large homolog 1-like isoform X1	845	94.875
DV3012085	malate cytoplasmic	334	36.675
DV3012094	mitochondrial dicarboxylate carrier-like	289	31.679
DV3012097	cuticle -like	125	12.967
DV3012098	electron transfer flavo subunit mitochondrial	336	35.308
DV3012124	transmembrane 70 mitochondrial	255	28.977
DV3012157	acetyl- cytosolic	392	41.112
DV3012160	ensconsin isoform X6	744	83.872
DV3012169	collagen alpha-2(IV) chain	1777	179.6
DV3012175	collagen alpha-5(IV) chain isoform X1	1746	174.38
DV3012178	mitochondrial import inner membrane translocase subunit TIM50-C-like	365	42.596
DV3012212	adenosylhomocysteinase	464	51.367
DV3012213	ATP-dependent 6-phosphofructokinase isoform X3	853	94.529
DV3012238.2	60S ribosomal L35	123	14.512
DV3012250	programmed cell death 5	134	15.217
DV3012269	ornithine mitochondrial-like	437	47.906
DV3012295.2	ACYPI000079	315	34.492
DV3012299.2	40S ribosomal S16	158	17.974
DV3012327.2	26S proteasome non-ATPase regulatory subunit 13	364	42.286
DV3012330	mitochondrial import inner membrane translocase subunit Tim10 B-like	109	12.679
DV3012336.2	NADH dehydrogenase [ubiquinone] 1 beta subcomplex subunit 3	107	12.557
DV3012338.2	obscurin-like isoform X1	6926	781.8
DV3012380	cleft lip and palate transmembrane 1 homolog	605	70.542
DV3012381	eukaryotic translation initiation factor 5	440	49.336
DV3012388.1	39S ribosomal mitochondrial	419	48.195
DV3012392.2	cathepsin L	341	38.201
DV3012399	thymosin beta isoform X3	203	23.071
DV3012400	ATP synthase oligomycin sensitivity conferral	208	22.66
DV3012401	Eukaryotic translation initiation factor 2 subunit 3	1142	126.87
DV3012408	transport and Golgi organization 11	217	25.121
DV3012441	neural-cadherin isoform X11	2613	292.96
DV3012446	glycerol-3-phosphate mitochondrial isoform X1	720	80.332
DV3012453	SEC13 homolog	326	36.704
DV3012474	26S proteasome non-ATPase regulatory subunit 10-like	224	24.965
DV3012483	adenylate kinase	250	27.833
DV3012485.1	39S ribosomal mitochondrial	373	42.788
DV3012487.2	116 kDa U5 small nuclear ribonucleo component	975	109.86
DV3012489.2	sodium potassium-transporting ATPase subunit alpha isoform X3	1045	116.05
DV3012490.2	arginine N-methyltransferase 1	380	43.585
DV3012538	COP9 signalosome complex subunit 6	318	36.213
DV3012540	kinase C and casein kinase substrate in neurons 1	476	54.935
DV3012552	ras-related Ral-a	237	27.086
DV3012600	transketolase 2	639	69.16
DV3012603	ras-related Rab-14	210	23.668
DV3012604	non-specific lipid-transfer	461	50.419
DV3012663	elongation factor 1-beta	216	24.417
DV3012664	ubiquitin-conjugating enzyme E2-17 kDa	129	14.501
DV3012677	polybromo-1 isoform X2	1686	193.73
DV3012683	DNA-directed RNA polymerase II subunit RPB2	1700	195.3
DV3012704	ADP,ATP carrier 2-like	311	33.753
DV3012723	isoleucine--tRNA cytoplasmic	1244	143.71
DV3012730	RNA-binding squid-like	278	30.607
DV3012748	uncharacterized protein LOC111036804 isoform X3	1088	123.2
DV3012758.1	SWI SNF complex subunit SMARCC2 isoform X1	976	109.53
DV3012760	dynein heavy cytoplasmic isoform X1	4648	532.33
DV3012822	ADP-ribosylation factor GTPase-activating 2 isoform X1	494	55.777
DV3012826	reticulon 1 isoform 1	209	23.805
DV3012828	reticulon 1 isoform 3	218	24.483
DV3012830	glycogen phosphorylase isoform X2	919	106.1
DV3012850	26S protease regulatory subunit 6A-B	431	48.129
DV3012864.2	60S ribosomal L38	82	9.7216
DV3012947.2	ATP-dependent RNA helicase Pl10	688	76.632
DV3012949.2	60S ribosomal L8	258	28.114
DV3012968.1	yellow-y precursor	1145	126.71
DV3012972	RNA-binding lark isoform X1	378	42.803
DV3013002.1	septin-7 isoform X2	610	68.615
DV3013004.1	cyclin-dependent kinase 10	405	45.824
DV3013006	ubiquitin-like modifier-activating enzyme 5	421	46.515
DV3013007	Microtubule-associated RP EB family member 1	362	41.21
DV3013020	PREDICTED: uncharacterized protein LOC107163372	375	42.424
DV3013030	ubiquitin-conjugating enzyme E2 G2	169	18.744
DV3013083	BAG family molecular chaperone regulator 2	287	33.034
DV3013175	---NA---	1517	170.07
DV3013176	probable phospholipid hydroperoxide glutathione peroxidase isoform X2	194	22.385
DV3013186	carnitine O-P	810	93.462
DV3013193	OCIA domain-containing 1	248	28.336
DV3013255.1	NA	361	42.424
DV3013258	epidermal growth factor receptor substrate 15-like 1 isoform X3	369	40.388
DV3013260	epidermal growth factor receptor substrate 15-like 1 isoform X1	497	56.619
DV3013268	importin-5	1098	123.33
DV3013302.2	troponin C-like	167	18.886
DV3013304.2	uncharacterized protein LOC111026481	748	83.18
DV3013307.2	esterase E4	572	63.442
DV3013320.2	ragulator complex LAMTOR1	166	18.757
DV3013324.2	eukaryotic translation initiation factor 3 subunit M	382	43.242
DV3013325.2	probable phosphatase 2C	322	35.858
DV3013338	delta(3,5)-Delta(2,4)-dienoyl- mitochondrial	265	30.25
DV3013348	ERGIC-53 isoform X1	560	63.385
DV3013354	eukaryotic translation initiation factor 1A-like	148	16.957
DV3013365	very-long-chain 3-oxoacyl- reductase	319	35.647
DV3013374	ras 3	187	21.122
DV3013392	PREDICTED: uncharacterized protein LOC107172163	180	20.886
DV3013394	UDP-glucose 4-epimerase-like	370	41.211
DV3013401.2	PREDICTED: uncharacterized protein LOC107165607	226	25.696
DV3013411.2	piwi Siwi	872	98.397
DV3013412	H ACA ribonucleo complex subunit 4	497	56.736
DV3013420.2	---NA---	147	16.838
DV3013427.2	---NA---	408	46.597
DV3013503	aspartate mitochondrial	423	47.094
DV3013509	peptidyl-prolyl cis-trans isomerase NIMA-interacting 4	150	16.382
DV3013520	AP-1 complex subunit beta-1	911	101.58
DV3013528	phosphoglucomutase	561	61.483
DV3013554	annexin B9-like	321	35.849
DV3013568	fructose-1,6-bisphosphatase 1 isoform X2	337	36.967
DV3013572	PREDICTED: extensin-2-like	338	37.812
DV3013573	---NA---	453	45.258
DV3013575	skin secretory xP2-like	799	87.208
DV3013576	transport Sec24B isoform X1	2110	236.66
DV3013597	T-complex 1 subunit beta	543	58.43
DV3013608	adenylyl cyclase-associated 1	417	45.499
DV3013616.2	proteoglycan 4-like	363	38.525
DV3013666	cytochrome c oxidase subunit 7A-related mitochondrial-like	91	10.4
DV3013679.2	pupal cuticle 27-like	236	26.989
DV3013680.2	glycine-rich cell wall structural -like	539	61.43
DV3013689	uncharacterized protein LOC111027118	598	65.118
DV3013700	endoplasmic reticulum aminopeptidase 1-like	947	109.21
DV3013703.2	60S ribosomal L19	200	23.508
DV3013704.2	ribosomal P2-like	114	11.658
DV3013736.2	coatomer subunit alpha	1217	138.15
DV3013761	sarcalumenin-like isoform X2	1046	121.73
DV3013792	early nodulin-75-like isoform X3	284	33.084
DV3013795	V-type proton ATPase 116 kDa subunit a isoform X2	840	95.859
DV3013811	TOM1 2	478	53.785
DV3013813	dolichyl-diphosphooligosaccharide-- glycosyltransferase subunit 1	602	69.599
DV3013817.1	low-density lipo receptor-related 2	4641	517.69
DV3013825	vesicle-associated membrane -associated A	240	27.517
DV3013830	splicing factor 3A subunit 3	500	58.533
DV3013834	probable pyruvate dehydrogenase E1 component subunit mitochondrial	392	42.753
DV3013848	charged multivesicular body 4b	223	24.956
DV3013849	leukotriene A-4 hydrolase	607	69.874
DV3013879.2	laminin subunit gamma-1 isoform X1	1127	126.14
DV3013897	NHL repeat-containing 2	897	98.303
DV3013898	bifunctional glutamate proline--tRNA ligase	1459	166.11
DV3013900	PREDICTED: uncharacterized protein LOC100161772 isoform X3	1980	216.55
DV3013902	uncharacterized protein LOC111030389	345	39.317
DV3013941.2	major facilitator superfamily domain-containing 6	762	84.98
DV3013942.2	---NA---	213	24.553
DV3013960	PREDICTED: importin-4-like	1061	119.57
DV3013962	laminin subunit gamma-1 isoform X2	1655	184.9
DV3013986.2	upstream activation factor subunit spp27	262	29.184
DV3013995	alpha-soluble NSF attachment	292	33.144
DV3013999	prothymosin alpha-like	123	13.162
DV3014112.1	cytoplasmic polyadenylation element-binding 2-like isoform X1	666	74.282
DV3014113	nuclear pore complex Nup155	1315	149.23
DV3014117	KH domain- RNA- signal transduction-associated 2-like	386	42.185
DV3014119.2	60S ribosomal L26	151	17.311
DV3014148	ubiquitin thioesterase otubain-like	262	30.859
DV3014150	PREDICTED: striatin-3	754	84.372
DV3014173.1	39S ribosomal mitochondrial-like	267	31.438
DV3014174	ribonucleoside-diphosphate reductase large subunit-like	770	88.022
DV3014187	hydroxyacyl-coenzyme A mitochondrial-like	307	33.597
DV3014189.1	acidic leucine-rich nuclear phospho 32 family member A-like	259	29.122
DV3014196	eukaryotic translation initiation factor 2 subunit 2 isoform X2	318	35.974
DV3014197.1	GILT 1 isoform X2	246	27.222
DV3014203	polypyrimidine tract-binding 2 isoform X2	619	68.372
DV3014205	mitochondrial 2-oxoglutarate malate carrier -like	307	33.251
DV3014250	ferritin subunit	331	33.389
DV3014257	bleomycin hydrolase	454	52.24
DV3014266	inter-alpha-trypsin inhibitor heavy chain H3-like	832	92.529
DV3014294	sorbitol dehydrogenase-like	358	38.677
DV3014304	cGMP-dependent isozyme 2 forms cD5 T2 isoform X1	525	60.211
DV3014305	glyceraldehyde-3-phosphate dehydrogenase	368	39.682
DV3014387	asparagine--tRNA cytoplasmic	558	64.036
DV3014413	Mediator of RNA polymerase II transcription subunit 36a	229	23.376
DV3014415	muscle-specific 20-like	183	20.682
DV3014486	fatty acid synthase	2026	224.83
DV3014488.2	60S ribosomal L9 isoform X2	188	21.382
DV3014503	tumor suppressor candidate 3	326	37.568
DV3014531	endophilin-A isoform X1	387	43.447
DV3014535.2	60S ribosomal L17	185	21.462
DV3014545	trifunctional purine biosynthetic adenosine-3	1107	120.67
DV3014551	integrin beta-PS	833	92.319
DV3014580	heat shock 83	405	45.034
DV3014582	nucleoside diphosphate kinase-like isoform X1	154	17.314
DV3014591.2	---NA---	213	21.931
DV3014593.2	larval cuticle A2B-like	202	22.576
DV3014596.2	chemosensory 2	187	19.671
DV3014597.2	---NA---	148	16.074
DV3014601.2	mucin-5AC isoform X1	241	25.706
DV3014605	25S rRNA (cytosine-C(5))-methyltransferase nop2	656	74.3
DV3014612	NADH-ubiquinone oxidoreductase 49 kDa subunit	458	52.089
DV3014617	ADP-ribosylation factor 8B-A	189	21.677
DV3014625	prostatic acid phosphatase-like isoform X1	428	49.942
DV3014627.2	ATP-binding cassette sub-family F member 1	870	98.868
DV3014647	coronin-6 isoform X1	531	59.204
DV3014649	ubiquitin-conjugating enzyme E2 G1	167	19.191
DV3014652	proteasome subunit alpha type-1	198	21.884
DV3014663	heterogeneous nuclear ribonucleo H2-like	479	52.723
DV3014666.2	40S ribosomal S13	151	17.143
DV3014668	4-aminobutyrate mitochondrial	494	55.393
DV3014670	ACYPI008104	307	35.471
DV3014676	peroxidase	698	78.928
DV3014701	27 kDa hemolymph -like	300	33.692
DV3014716	probable actin-related 2 3 complex subunit 2	302	35.066
DV3014754	ATP synthase subunit mitochondrial-like	84	9.7903
DV3014765	ras-related Rab-5C	211	23.443
DV3014771	acetyl- carboxylase isoform X3	2381	269.19
DV3014776.2	cuticular 72 precursor	314	31.531
DV3014786.2	vacuolar ATP synthase subunit G	121	14.069
DV3014883	cap-specific mRNA (nucleoside-2 -O-)-methyltransferase 1	1394	161.05
DV3014918.2	40S ribosomal S8	208	24.038
DV3014944	---NA---	147	16.241
DV3014954.2	activating signal cointegrator 1 complex subunit 2 homolog	184	21.313
DV3014957	isocitrate dehydrogenase [NAD] subunit mitochondrial-like	386	42.627
DV3014979	interleukin enhancer-binding factor 2 homolog	389	42.491
DV3014981	proteasome subunit alpha type-2	239	26.437
DV3014986	neurofilament heavy polypeptide-like	703	77.702
DV3014988.2	60S ribosomal L18	188	21.272
DV3015045	trifunctional enzyme subunit mitochondrial	627	67.064
DV3015046	LIM and SH3 domain	318	36.167
DV3015049	PREDICTED: uncharacterized protein LOC107169688	178	19.427
DV3015065	lingerer isoform X1	1026	110.84
DV3015081	glycerol-3-phosphate dehydrogenase [NAD(+)] cytoplasmic isoform X2	360	39.172
DV3015088	F-box-like WD repeat-containing ebi	493	53.829
DV3015120.2	endocuticle structural glyco bd-2-like isoform X2	146	16.646
DV3015191	dynamin-like 120 kDa mitochondrial isoform X1	962	111.59
DV3015199	dihydropyrimidinase isoform X1	584	64.082
DV3015258.2	40S ribosomal S12	136	14.866
DV3015261	apoptosis-inducing factor mitochondrial isoform X1	665	73.32
DV3015290	12 kDa FK506-binding	108	11.635
DV3015378	zinc finger 512B-like	425	47.787
DV3015388	actin-related 2 3 complex subunit 4	168	19.967
DV3015507	glutamate mitochondrial	537	59.375
DV3015531	-L-isoaspartate(D-aspartate) O-methyltransferase	227	24.78
DV3015569	superoxide dismutase [Mn] mitochondrial	223	25.281
DV3015600.2	60S ribosomal L6	301	34.054
DV3015608	lin-7 homolog C	1666	188.33
DV3015643	tubulin alpha-1C chain	449	49.843
DV3015665	homolog isoform X1	1150	128.61
DV3015676	zinc finger BED domain-containing 1-like isoform X3	294	33.939
DV3015677	calbindin-32 isoform X2	169	19.341
DV3015710.1	V-type proton ATPase 116 kDa subunit a isoform X1	844	96.835
DV3015716	apoptosis-inducing factor 3-like isoform X1	583	63.825
DV3015719	tubulin beta chain-like	449	50.409
DV3015721	eukaryotic initiation factor 4A	448	51.097
DV3015767	alpha- sarcomeric isoform X3	920	106.53
DV3015784	clathrin light chain isoform X3	199	22.612
DV3015803	succinate-- ligase [ADP-forming] subunit mitochondrial	452	49.065
DV3015807	cathepsin B-like cysteine ase 4 isoform X2	369	42.158
DV3015828	rab s geranylgeranyltransferase component A 1	503	56.97
DV3015832	clathrin heavy chain	1573	180.31
DV3015845	NADH dehydrogenase [ubiquinone] 1 alpha subcomplex subunit 2	91	10.351
DV3015869	vacuolar sorting-associated 35	793	92.099
DV3015874	receptor-type tyrosine- phosphatase N2 isoform X5	905	103.81
DV3015883	neutral and basic amino acid transport rBAT	542	62.429
DV3015888	ATP-dependent helicase brm isoform X2	1622	184.78
DV3015905.2	dystonin isoform X20	5555	636.48
DV3015910	ATP synthase subunit mitochondrial	521	55.921
DV3015931	serine protease inhibitor serpin-4-like isoform X4	383	43.393
DV3015935	annexin B9-like isoform X1	511	55.709
DV3015940	NADH-ubiquinone oxidoreductase 75 kDa mitochondrial	726	79.984
DV3016005	adenylosuccinate synthetase	198	21.569
DV3016010	PTCD3 mitochondrial	643	74.558
DV3016032	phosphatidate phosphatase X1	289	32.627
DV3016048	casein kinase I	501	56.842
DV3016049	ubiquilin-1	541	59.19
DV3016052	46 kDa FK506-binding nuclear	299	33.022
DV3016079	membrane-associated progesterone receptor component 2-like	231	25.909
DV3016090.1	28S ribosomal mitochondrial	336	39.052
DV3016096.2	maternal exuperantia	410	46.502
DV3016097.2	40S ribosomal SA	307	33.215
DV3016108	E3 ubiquitin- ligase UBR5 isoform X1	2879	320.17
DV3016148.2	tyrosine- kinase Src42A	521	59.158
DV3016150.2	40S ribosomal S11	152	17.726
DV3016161.2	WD repeat-containing 47 isoform X1	881	98.851
DV3016166	RNA-binding 1-like isoform X4	132	14.75
DV3016178.1	28S ribosomal mitochondrial	376	43.197
DV3016193	isoform A	125	13.425
DV3016229	copine-8-like isoform X2	519	58.08
DV3016248	juvenile hormone binding	286	32.54
DV3016352	U5 small nuclear ribonucleo 40 kDa	339	37.871
DV3016415	uncharacterized protein LOC111039785	1636	180.75
DV3016429	innexin inx3	393	44.913
DV3016509	histone sperm-like	211	22.186
DV3016528	NADH dehydrogenase [ubiquinone] 1 beta subcomplex subunit 4	119	13.996
DV3016530	ATPase ASNA1 homolog	339	38.064
DV3016536	homer homolog 2	412	46.165
DV3016559	U5 small nuclear ribonucleo 200 kDa helicase isoform X1	2131	243.25
DV3016570	6-phosphogluconolactonase	245	27.301
DV3016574	serine threonine- phosphatase CPPED1-like	299	35.329
DV3016575	alpha,alpha-trehalose-phosphate synthase [UDP-forming]-like	1022	116.18
DV3016623	THO complex subunit 4-like	139	15.211
DV3016632	grpE homolog mitochondrial	187	21.491
DV3016650	cuticular analogous to peritrophins 3-D1 precursor	138	15.059
DV3016657	proteasome subunit beta type-2-like	210	23.82
DV3016723	probable endochitinase	1817	209.19
DV3016748	fatty acid synthase	2371	264.77
DV3016773.1	glutathione S-transferase-like	205	23.96
DV3016813	mediator of RNA polymerase II transcription subunit 15-like	234	26.478
DV3016839	---NA---	726	81.697
DV3016851	H ACA ribonucleo complex subunit 1-like	219	22.213
DV3016866	xaa-Pro dipeptidase	489	55.198
DV3016911.2	uncharacterized protein LOC110837277	329	36.459
DV3016913	odorant binding 2	319	34.785
DV3016914	PREDICTED: uncharacterized protein LOC100166780 isoform X5	228	24.261
DV3016916	eyes shut	180	18.478
DV3016953	probable NADH dehydrogenase [ubiquinone] 1 alpha subcomplex subunit 12	141	16.493
DV3017009.2	prohibitin-2 isoform X2	329	36.849
DV3017010.2	inositol monophosphatase 1-like	277	30.744
DV3017016	eukaryotic translation initiation factor 3 subunit K	215	25.112
DV3017036.2	complexin isoform X1	141	16.455
DV3017047	far upstream element-binding 3 isoform X1	111	11.266
DV3017048	myosin-IA	1014	116.33
DV3017060	L-xylulose reductase-like	273	29.935
DV3017065	extended synaptotagmin-2	827	93.617
DV3017087	paxillin-like isoform X5	302	33.684
DV3017123.2	laccase-2 isoform X1	150	16.909
DV3017172	importin-7 isoform X2	972	110.79
DV3017203	ATPase family AAA domain-containing 3	578	65.492
DV3017310	Down syndrome cell adhesion molecule Dscam2	4309	477.09
DV3017387	co-chaperone daf-41	205	22.713
DV3017388	proteasome subunit beta type-6	242	26.05
DV3017404.2	pupal cuticle 36a	189	19.446
DV3017410	thioredoxin-like	105	11.954
DV3017414	probable phosphoglycerate kinase	415	44.794
DV3017419.2	proline and serine-rich 1-like	503	56.086
DV3017420.2	cuticle 19-like	445	47.764
DV3017446	DNA-directed RNA polymerase II subunit RPB3	273	31.033
DV3017480	aspartate--tRNA cytoplasmic	534	60.326
DV3017481.1	kinase shaggy isoform X2	426	47.57
DV3017492	evolutionarily conserved signaling intermediate in Toll mitochondrial isoform X1	392	45.831
DV3017521	heat shock 70 kDa cognate 4	657	71.593
DV3017551	transmembrane emp24 domain-containing 2-like	400	45.994
DV3017562	signal recognition particle subunit SRP72	644	74.405
DV3017563	flavin reductase (NADPH)	205	22.421
DV3017583	hexokinase type 2-like isoform X1	487	54.198
DV3017608	---NA---	387	44.332
DV3017630	leucine-rich repeat-containing 59	312	35.042
DV3017694	nucleolysin TIAR	388	42.352
DV3017698.2	uncharacterized protein LOC111040361	244	25.743
DV3017699.2	PREDICTED: uncharacterized protein LOC107170283	168	18.184
DV3017700.2	cuticular 34 precursor	114	12.962
DV3017703.2	lysosomal aspartic protease	134	14.66
DV3017706.2	---NA---	155	16.578
DV3017710.2	obstructor-E isoform X1	147	15.749
DV3017716	26S proteasome non-ATPase regulatory subunit 11	408	46.121
DV3017717	transformer-2 homolog beta isoform X2	345	40.769
DV3017719	proline-rich 4-like	413	45.699
DV3017720	26S protease regulatory subunit 8	408	45.969
DV3017722	NECAP CG9132	242	26.781
DV3017739	sec1 family domain-containing 1	2203	248.52
DV3017740	eukaryotic translation initiation factor 3 subunit F-1	278	31.061
DV3017746.2	venom carboxylesterase-6-like isoform X1	157	17.63
DV3017758	neuronal calcium sensor 2 isoform X2	108	12.114
DV3017763	D-glucuronyl C5-epimerase	1021	118.1
DV3017805	---NA---	143	16.136
DV3017839	ras-related rab7	209	23.244
DV3017857	LETM1 domain-containing mitochondrial-like	721	82.73
DV3017898	large proline-rich bag6-A isoform X1	1192	131.89
DV3017903	mitochondrial fission 1	157	17.631
DV3017919	PREDICTED: flotillin-1-like	121	13.199
DV3017933	cytochrome heme mitochondrial-like	282	31.552
DV3017934	laminin subunit beta-1	1849	205.91
DV3017937	trifunctional enzyme subunit mitochondrial	468	50.88
DV3017954	spermidine synthase-like	293	33.112
DV3017955.1	50S ribosomal L1	340	39.267
DV3017963.1	multiple coagulation factor deficiency 2-like isoform X3	296	33.507
DV3017964.1	cartilage oligomeric matrix	289	33.285
DV3017987	UDP-N-acetylglucosamine--peptide N-acetylglucosaminyltransferase 110 kDa subunit isoform X1	799	88.893
DV3017999	transient receptor potential cation channel painless	938	105.84
DV3018068	nesprin-1	7229	828.13
DV3018072	3-ketoacyl- mitochondrial	390	41.206
DV3018077	enoyl- delta isomerase mitochondrial-like	283	31.988
DV3018081.1	---NA---	293	33.792
DV3018141	PREDICTED: uncharacterized protein LOC100169243	1743	197.06
DV3018155	importin subunit alpha-4	523	58.005
DV3018158.2	ribosomal S15A	130	14.809
DV3018161	RNA-binding with serine-rich domain 1 isoform X1	249	28.74
DV3018216	ras-related Rab-2	211	23.564
DV3018272.2	40S ribosomal S2	263	28.502
DV3018273	ATP synthase subunit mitochondrial-like	97	10.924
DV3018318	transmembrane emp24 domain-containing bai-like isoform X2	209	24.612
DV3018327	repetitive proline-rich cell wall 2-like	745	81.164
DV3018329.2	40S ribosomal S18	152	17.66
DV3018483	---NA---	321	38.434
DV3018484	---NA---	93	10.731
DV3018508.2	flocculation FLO11-like	512	61.01
DV3018515	phenoloxidase 2-like	718	82.645
DV3018626	muscular 20	184	20.388
DV3018658	kinesin light chain isoform X2	550	61.771
DV3018664	serine cytosolic isoform X1	471	51.751
DV3018668	PREDICTED: uncharacterized protein LOC107165731 isoform X1	889	98.834
DV3018680	dynein light chain roadblock-type 2	100	11.28
DV3018692	glycine-rich cell wall structural -like isoform X1	248	24.995
DV3018693	glycine-rich cell wall structural -like isoform X1	241	25.134
DV3018734	venom serine carboxypeptidase-like	2831	311.15
DV3018745	thioredoxin-related transmembrane 1-like	264	30.576
DV3018748	elongation factor mitochondrial	328	36.67
DV3018806	sorting nexin-2	514	58.449
DV3018807.2	40S ribosomal S9	197	23.053
DV3018822	MICOS complex subunit mic60-like	292	32.022
DV3018830	mitochondrial import inner membrane translocase subunit Tim8	98	11.047
DV3018831	calumenin	323	37.812
DV3018842	26S proteasome non-ATPase regulatory subunit 4	392	42.461
DV3018892.2	ABC transporter G family member 20 isoform X2	778	85.938
DV3018893	PREDICTED: melanotransferrin	793	89.651
DV3018894.1	28S ribosomal mitochondrial	165	19.553
DV3018978	phenoloxidase 2-like	703	80.97
DV3018979	serine arginine-rich splicing factor 1	246	27.321
DV3018980	dynein light chain cytoplasmic	89	10.374
DV3018981	2-methoxy-6-polyprenyl-1,4-benzoquinol mitochondrial	684	81.45
DV3019079	C-type lectin-like precursor	313	35.683
DV3019107	calcium uniporter mitochondrial	318	36.747
DV3019110	cytochrome b-c1 complex subunit 8	84	9.5438
DV3019122	disks large 1 tumor suppressor	688	76.521
DV3019128	PREDICTED: uncharacterized protein LOC100160261	331	33.409
DV3019247	natterin-3-like isoform X2	167	17.92
DV3019287	phosphoglycerate mutase 1	254	29.079
DV3019320	26S proteasome non-ATPase regulatory subunit 2	896	99.664
DV3019321	probable isocitrate dehydrogenase [NAD] subunit mitochondrial	358	39.358
DV3019448	ninjurin-1-like isoform X1	261	29.375
DV3019510.2	---NA---	157	17.138
DV3019511	---NA---	890	99.166
DV3019512	lactase-phlorizin hydrolase-like	733	83.374
DV3019514	DE-cadherin isoform X2	1494	166.82
DV3019565.2	cuticle 7-like	204	21.954
DV3019566.2	cuticular 34 precursor	436	48.739
DV3019571	PREDICTED: calumenin-A	321	37.237
DV3019590	proline and serine-rich 1-like	543	59.083
DV3019633	ubiquitin carboxyl-terminal hydrolase isozyme L3	399	44.974
DV3019676	dicarbonyl L-xylulose reductase-like isoform X1	274	29.722
DV3019678.2	RR1 cuticle 11 precursor	694	73.573
DV3019706	V-type proton ATPase subunit d	351	40.181
DV3019712	NADH dehydrogenase [ubiquinone] 1 beta subcomplex subunit 10	175	20.607
DV3019740.2	uncharacterized protein LOC111036823 isoform X1	157	16.718
DV3019742.2	larval cuticle LCP-22-like isoform X1	252	27.422
DV3019764	NSFL1 cofactor p47	403	44.028
DV3019777	lactase-phlorizin hydrolase-like	302	35.194
DV3019968	---NA---	321	36.763
DV3020043	probable phosphoserine aminotransferase	377	42.376
DV3020068	neuroplastin isoform X1	377	42.448
DV3020070	ubiquitin carboxyl-terminal hydrolase 2	513	58.255
DV3020180	cAMP-dependent kinase type I regulatory subunit isoform X1	331	36.953
DV3020261	---NA---	837	91.045
DV3020286	histone sperm-like	202	20.557
DV3020289	CChain Structure of the H3-H4 chaperone Asf1 bound to histones H3 and H4	103	11.381
DV3020297	mitochondrial import inner membrane translocase subunit Tim13-like	85	9.6561
DV3020519	cytoplasmic FMR1-interacting	1285	148.93
DV3020557	alpha-N-acetylgalactosaminidase isoform X1	498	52.737
DV3020560	cyclin-dependent serine threonine- kinase DDB_G0272797 DDB_G0274007	375	41.526
DV3020595	ras-related Rac1	202	22.324
DV3020672.2	---NA---	383	44.025
DV3020738	bifunctional endo-1,4-beta-xylanase -like	249	27.631
DV3020913	---NA---	543	62.568
DV3020996	26S proteasome non-ATPase regulatory subunit 7	314	35.522
DV3020998	lactase-phlorizin hydrolase-like	556	64.476
DV3021168	---NA---	165	18.144
DV3021176	---NA---	625	69.92
DV3021182	histidine--tRNA cytoplasmic	377	43.222
DV3021197	heat shock 70 kDa cognate 4	658	71.648
DV3021340	muscle	376	41.785
DV3021359	GTP cyclohydrolase 1 isoform X2	260	28.953
DV3021455	phosphatidylinositol 4-phosphate 5-kinase type-1 alpha-like isoform X1	521	58.964
DV3021467	uroporphyrinogen decarboxylase	348	39.595
DV3021527.2	basic proline-rich -like	650	71.674
DV3021680	nucleolar transcription factor 1-A-like	574	66.543
DV3021828.2	cathepsin B-like cysteine ase 4	336	38.09
DV3021860	dolichyl-diphosphooligosaccharide-- glycosyltransferase 48 kDa subunit	437	49.088
DV3021905	fasciclin-2 isoform X1	863	96.756
DV3022018	aldo-keto reductase family 1 member B10-like	320	36.919
DV3022021	cuticular 5 precursor	486	56.124
DV3022093	copine-8-like isoform X2	545	61.557
DV3022094	26S protease regulatory subunit 7	342	38.195
DV3022125	dnaJ homolog subfamily A member 1	270	30.592
DV3022179	---NA---	138	15.92
DV3022192	F-actin-capping subunit beta	296	33.342
DV3022332.2	venom protease-like	400	45.02
DV3022345	serpin B4-like isoform X4	375	42.385
DV3022414	nucleoporin Nup43	377	42.709
DV3022590	Alcohol dehydrogenase [NADP(+)] A	641	73.135
DV3022618	PREDICTED: uncharacterized protein LOC100169340	700	77.984
DV3022778	cathepsin L isoform X2	138	15.116
DV3022782	ATP synthase subunit mitochondrial-like	180	20.791
DV3023122	electron transfer flavo -ubiquinone mitochondrial	317	34.668
DV3023167	oligopeptidase A	299	34.671
DV3023183	C-type lectin 37Da isoform X2	444	49.89
DV3023314	cold shock domain-containing CG9705	134	14.859
DV3023347	40S ribosomal S27	84	9.4371
DV3023390.1	---NA---	133	15.259
DV3023535	acyl- -binding domain-containing 7	86	9.794
DV3023539	neuroblast differentiation-associated AHNAK	2746	300.23
DV3023570.2	disulfide-isomerase	176	19.145
DV3023767.2	collagen alpha-5(IV) chain isoform X16	186	19.098
DV3023846.2	mediator of RNA polymerase II transcription subunit 15-like	262	30.465
DV3023861	eukaryotic translation initiation factor 3 subunit J	152	17.674
DV3024230	40S ribosomal S28	65	7.4015
DV3024580	histone H3-	95	11.077
DV3024687.2	fatty acid synthase-like	2049	226.78
DV3024690.2	gelsolin-like isoform X1	413	45.18
DV3024768.2	dihydropteridine reductase	235	25.013
DV3024781.2	phosphatidylinositol 5-phosphate 4-kinase type-2 alpha isoform X2	419	47.463
DV3024787.2	---NA---	474	52.451
DV3024789.2	cAMP-dependent kinase catalytic subunit	352	40.452
DV3024827.2	60S ribosomal L10	219	25.365
DV3024829.2	26S protease regulatory subunit 7	116	13.382
DV3024847.2	cell wall IFF6 isoform X3	161	18.597
DV3024862.2	acyl-coenzyme A thioesterase 13-like	149	16.118
DV3024892.2	aromatic-L-amino-acid decarboxylase	485	54.905
DV3024936.2	host cell factor 1	929	101
DV3024956.2	cuticle 19-like	221	23.814
DV3024980.2	adrenodoxin-like isoform X1	142	15.722
DV3025041.2	60S ribosomal L18a	178	21.161
DV3025044.2	cuticle 7-	216	23.117
DV3025045.2	cuticular 20 precursor	235	25.319
DV3025046.2	cuticle 7-	353	37.697
DV3025055.2	nucleolar 56	468	52.562
DV3025328.1	---NA---	138	15.304
DV3025920.1	G- coupled receptor 158	369	39.226
DV3025924.1	neutral alpha-glucosidase AB	910	105.25
DV3026387.1	probable multidrug resistance-associated lethal(2)03659 isoform X1	1361	152.17
