# Supplementary material for: The salivary gland proteome of root-galling grape phylloxera (Daktulosphaira vitifoliae Fitch) feeding on Vitis spp
Source: PLoS One. 2019 Dec 17;14(12):e0225881. doi: 10.1371/journal.pone.0225881 (PMC6917271; doi:10.1371/journal.pone.0225881)
Supplement: S2 Table — Proteins IDs were based on the D. vitifoliae genome v. 3.2. Annotations and protein length were obtained by BlastP searches against the NCBI nr database (as of 12.11.2018). (XLSX) [file pone.0225881.s002.xlsx]

## Sheet: Putative effectors
S2 Table. DvEffectors candidates identified within salivary glands of D. vitifoliae L3 larvae feeding on root galls of Teleki 5C (V. berlandieri x V. riparia)
Protein ID (D.vitifoliae genome v. 3.2)	Protein Annotation	Length [AA]	Mol. weight [kDa]
DV3010794	26S protease regulatory subunit 6B	414	47.097
DV3024829.2	26S protease regulatory subunit 7	116	13.382
DV3022094	26S protease regulatory subunit 7	342	38.195
DV3000372	26S proteasome non-ATPase regulatory subunit 14	312	34.714
DV3019320	26S proteasome non-ATPase regulatory subunit 2	896	99.664
DV3000044	26S proteasome non-ATPase regulatory subunit 5 isoform X2	524	58.567
DV3007931.1	28S ribosomal mitochondrial	166	19.243
DV3018894.1	28S ribosomal mitochondrial	165	19.553
DV3016090.1	28S ribosomal mitochondrial	336	39.052
DV3002860.2	3 (2 ),5 -bisphosphate nucleotidase 1	305	33.541
DV3007605.2	39S ribosomal mitochondrial	162	18.796
DV3011404.1	39S ribosomal mitochondrial	172	18.93
DV3003209.1	39S ribosomal mitochondrial	190	21.829
DV3008809.1	39S ribosomal mitochondrial	190	22.321
DV3012485.1	39S ribosomal mitochondrial	373	42.788
DV3006904.2	40S ribosomal S10	164	18.527
DV3014666.2	40S ribosomal S13	151	17.143
DV3012299.2	40S ribosomal S16	158	17.974
DV3002215.2	40S ribosomal S17	131	15.291
DV3002298.2	40S ribosomal S19	165	18.563
DV3009211.2	40S ribosomal S21	83	9.1193
DV3023347	40S ribosomal S27	84	9.4371
DV3007542.2	40S ribosomal S4	265	30.124
DV3007763.2	40S ribosomal S5	215	24.065
DV3005082.2	40S ribosomal S7-like	194	22.521
DV3016052	46 kDa FK506-binding nuclear	299	33.022
DV3024827.2	60S ribosomal L10	219	25.365
DV3009354.2	60S ribosomal L10a	217	24.781
DV3009519.2	60S ribosomal L12	165	17.595
DV3008973.2	60S ribosomal L13a	212	24.837
DV3025041.2	60S ribosomal L18a	178	21.161
DV3002782.2	60S ribosomal L23	140	14.805
DV3004452.2	60S ribosomal L28	141	15.695
DV3004057.2	60S ribosomal L31	124	14.654
DV3012864.2	60S ribosomal L38	82	9.7216
DV3009515.2	60S ribosomal L44	104	12.476
DV3012157	acetyl- cytosolic	392	41.112
DV3005294	acetyl- mitochondrial isoform X2	414	43.87
DV3014954.2	activating signal cointegrator 1 complex subunit 2 homolog	184	21.313
DV3023535	acyl- -binding domain-containing 7	86	9.794
DV3005720	acyl carrier mitochondrial-like isoform X3	180	20.706
DV3012483	adenylate kinase	250	27.833
DV3000458	aldehyde mitochondrial	515	56.012
DV3010376	alpha-crystallin B chain isoform X2	196	22.15
DV3000669	alpha-N-acetylgalactosaminidase	1424	161.1
DV3020557	alpha-N-acetylgalactosaminidase isoform X1	498	52.737
DV3015935	annexin B9-like isoform X1	511	55.709
DV3002142	annexin IX-like isoform X1	321	35.468
DV3000711.2	apolipophorin-3-like precursor	389	44.615
DV3010717.2	argonaute-2 isoform X1	891	100.43
DV3002694.2	armadillo segment polarity isoform X1	781	85.594
DV3000904	arrestin homolog	417	46.2
DV3005289	ATP synthase	272	31.627
DV3012400	ATP synthase oligomycin sensitivity conferral	208	22.66
DV3000319	ATP synthase subunit mitochondrial	179	20.539
DV3018273	ATP synthase subunit mitochondrial-like	97	10.924
DV3000215	ATP synthase-coupling factor mitochondrial	102	11.559
DV3011042	ATP-dependent RNA helicase DDX19A-like	459	51.744
DV3013083	BAG family molecular chaperone regulator 2	287	33.034
DV3009234	beta-galactosidase-like isoform X1	642	73.774
DV3001594	cAMP-dependent kinase type II regulatory subunit	414	47.221
DV3001318	cAMP-regulated phospho 19-B	124	13.63
DV3008691	canopy-1-like precursor	178	20.143
DV3004740.2	carboxypeptidase M-like isoform X1	604	68.248
DV3017964.1	cartilage oligomeric matrix	289	33.285
DV3002181.2	cathepsin B	336	37.613
DV3021828.2	cathepsin B-like cysteine ase 4	336	38.09
DV3012392.2	cathepsin L	341	38.201
DV3006694	cathepsin L-like isoform X3	302	33.781
DV3003375	CDGSH iron-sulfur domain-containing 2 homolog A	125	13.789
DV3024847.2	cell wall IFF6 isoform X3	161	18.597
DV3014596.2	chemosensory 2	187	19.671
DV3006083.2	chitinase EN03	473	53.286
DV3010592.2	chloride intracellular channel exc-4 isoform X2	244	28.426
DV3003364	coatomer subunit epsilon	301	34.627
DV3005983.2	cofilin actin-depolymerizing factor homolog	148	17.123
DV3012175	collagen alpha-5(IV) chain isoform X1	1746	174.38
DV3017036.2	complexin isoform X1	141	16.455
DV3002419.2	contactin	1201	137.23
DV3000919	COP9 signalosome complex subunit 3	437	48.958
DV3002771	copine-8-like isoform X2	616	69.155
DV3019079	C-type lectin-like precursor	313	35.683
DV3004240	cuticle -	148	16.979
DV3024956.2	cuticle 19-like	221	23.814
DV3000196	cuticle 19-like	225	25.109
DV3017420.2	cuticle 19-like	445	47.764
DV3006383.2	cuticle 21-like	190	22.003
DV3002173.2	cuticle 7-like	145	15.861
DV3009613	cuticle 7-like	478	53.562
DV3010908	cuticle 7-like isoform X2	939	104.31
DV3000905.2	cuticle isoform X1	302	33.743
DV3002657.2	cuticle -like	336	35.807
DV3004744.2	cuticle precursor	118	13.496
DV3004090.2	cuticular 18 precursor	356	41.078
DV3009058.1	cuticular 21	490	55.276
DV3019566.2	cuticular 34 precursor	436	48.739
DV3010059	cuticular 41 precursor	444	50.793
DV3022021	cuticular 5 precursor	486	56.124
DV3014776.2	cuticular 72 precursor	314	31.531
DV3016650	cuticular analogous to peritrophins 3-D1 precursor	138	15.059
DV3006395	cuticular analogous to peritrophins 3-D2 precursor	432	49.765
DV3007060	CWC15 homolog	215	24.551
DV3003002	cyclin-dependent kinase 13-like isoform X2	123	13.691
DV3020560	cyclin-dependent serine threonine- kinase DDB_G0272797 DDB_G0274007	375	41.526
DV3019110	cytochrome b-c1 complex subunit 8	84	9.5438
DV3009370	cytochrome b-c1 complex subunit 9	59	6.913
DV3007091	cytochrome b-c1 complex subunit mitochondrial	268	29.3
DV3002265	cytochrome b-c1 complex subunit mitochondrial-like	92	10.861
DV3007591.2	cytochrome c oxidase subunit 6B1	81	9.7759
DV3013666	cytochrome c oxidase subunit 7A-related mitochondrial-like	91	10.4
DV3008707	cytochrome c oxidase subunit mitochondrial-like	119	14.251
DV3005081	cytochrome c oxidase subunit mitochondrial-like	126	14.466
DV3000796	cytochrome c-type heme lyase	300	34.85
DV3014112.1	cytoplasmic polyadenylation element-binding 2-like isoform X1	666	74.282
DV3006689	defense Hdd11	509	56.389
DV3013338	delta(3,5)-Delta(2,4)-dienoyl- mitochondrial	265	30.25
DV3005244.2	digestive cysteine ase 1	294	34.564
DV3019122	disks large 1 tumor suppressor	688	76.521
DV3023570.2	disulfide-isomerase	176	19.145
DV3004088.2	disulfide-isomerase A3	247	27.14
DV3005250	disulfide-isomerase A6	400	44.037
DV3010848	DNA topoisomerase 2	1547	175.28
DV3002380	DNA-directed RNA polymerase II subunit RPB1-like	385	41.115
DV3001693.2	DNA-directed RNA polymerase II subunit RPB1-like	560	63.91
DV3017446	DNA-directed RNA polymerase II subunit RPB3	273	31.033
DV3004069.2	dnaJ homolog subfamily B member 11	1789	201.58
DV3018680	dynein light chain roadblock-type 2	100	11.28
DV3013792	early nodulin-75-like isoform X3	284	33.084
DV3023122	electron transfer flavo -ubiquinone mitochondrial	317	34.668
DV3018748	elongation factor mitochondrial	328	36.67
DV3001585	endocuticle structural glyco ABD-4-like	245	28.175
DV3015120.2	endocuticle structural glyco bd-2-like isoform X2	146	16.646
DV3005519	endoplasmic reticulum resident 29	420	45.012
DV3002518.2	endoplasmin homolog	809	92.883
DV3007047	endothelial differentiation-related factor 1 homolog	146	16.554
DV3013258	epidermal growth factor receptor substrate 15-like 1 isoform X3	369	40.388
DV3007558.2	epididymal secretory E1-like	154	17.183
DV3003726	ER membrane complex subunit 2-like	286	33.282
DV3013307.2	esterase E4	572	63.442
DV3010583	ethanolamine kinase isoform X1	349	40.773
DV3009821	Eukaryotic initiation factor 4A-III	365	41.644
DV3009123	eukaryotic translation initiation factor 4H	259	28.991
DV3016916	eyes shut	180	18.478
DV3017047	far upstream element-binding 3 isoform X1	111	11.266
DV3006733.2	FAS-associated factor 2	440	51.128
DV3024687.2	fatty acid synthase-like	2049	226.78
DV3006391	fatty acid-binding muscle-like isoform X1	133	15.216
DV3015088	F-box-like WD repeat-containing ebi	493	53.829
DV3004241	ferritin heavy polypeptide-like 19	89	10.213
DV3014250	ferritin subunit	331	33.389
DV3004243	FK506-binding 2	528	47.718
DV3007195	four and a half LIM domains 2 isoform X3	348	39.76
DV3013568	fructose-1,6-bisphosphatase 1 isoform X2	337	36.967
DV3025920.1	G- coupled receptor 158	369	39.226
DV3000917	gamma-interferon-inducible lysosomal thiol reductase-like	202	22.719
DV3011427	glucose dehydrogenase [ quinone]-like	138	15.303
DV3004242.2	glucosidase 2 subunit beta	569	51.757
DV3007923	glutaredoxin-like isoform X2	69	7.7018
DV3000698	glycine cleavage system H	164	18.361
DV3013680.2	glycine-rich cell wall structural -like	539	61.43
DV3016632	grpE homolog mitochondrial	187	21.491
DV3021359	GTP cyclohydrolase 1 isoform X2	260	28.953
DV3006682	guanine nucleotide-binding G(s) subunit alpha	379	44.524
DV3009855	guanine nucleotide-binding subunit gamma-e	72	8.4226
DV3004186	heat shock 70 kDa cognate 3	585	58.643
DV3001780	heat shock factor-binding 1	63	7.4743
DV3007874	heavy subunit	96	10.662
DV3001662	hemocyte -glutamine gamma-glutamyltransferase-like	698	78.591
DV3006319.2	histone	136	15.328
DV3005542	histone deacetylase complex subunit SAP18 isoform X2	149	16.898
DV3014187	hydroxyacyl-coenzyme A mitochondrial-like	307	33.597
DV3003401	hypothetical protein	100	11.55
DV3008951.1	hypothetical protein H477_5889, partial [	133	15.136
DV3018155	importin subunit alpha-4	523	58.005
DV3000654	importin subunit beta	857	95.259
DV3013268	importin-5	1098	123.33
DV3017172	importin-7 isoform X2	972	110.79
DV3014979	interleukin enhancer-binding factor 2 homolog	389	42.491
DV3005967.2	isoform A	86	10.116
DV3017123.2	laccase-2 isoform X1	150	16.909
DV3019512	lactase-phlorizin hydrolase-like	733	83.374
DV3003976	laminin subunit alpha	451	48.408
DV3013879.2	laminin subunit gamma-1 isoform X1	1127	126.14
DV3014593.2	larval cuticle A2B-like	202	22.576
DV3019742.2	larval cuticle LCP-22-like isoform X1	252	27.422
DV3004917	lethal(2)essential for life-like	198	22.595
DV3017703.2	lysosomal aspartic protease	134	14.66
DV3005150	maltase A1-like	605	70.216
DV3016813	mediator of RNA polymerase II transcription subunit 15-like	234	26.478
DV3023846.2	mediator of RNA polymerase II transcription subunit 15-like	262	30.465
DV3001542	mesencephalic astrocyte-derived neurotrophic factor homolog	173	20.057
DV3004172	MICOS complex subunit MIC13 homolog QIL1	119	13.399
DV3001830	MICOS complex subunit MIC19	156	17.785
DV3014205	mitochondrial 2-oxoglutarate malate carrier -like	307	33.251
DV3020297	mitochondrial import inner membrane translocase subunit Tim13-like	85	9.6561
DV3001895.2	mitochondrial import inner membrane translocase subunit TIM44	404	46.423
DV3018830	mitochondrial import inner membrane translocase subunit Tim8	98	11.047
DV3007873	mitochondrial import inner membrane translocase subunit Tim9	93	10.795
DV3001560	mitochondrial import receptor subunit TOM40 homolog 2-like	312	34.134
DV3003186	mitochondrial pyruvate carrier 1	112	12.964
DV3009964	mitochondrial-processing peptidase subunit beta	476	53.35
DV3007528	mitogen-activated kinase 1	361	41.457
DV3010687.2	mucin-16 isoform X3	311	34.972
DV3001963	mucin-17 isoform X1	3656	402.62
DV3014601.2	mucin-5AC isoform X1	241	25.706
DV3017963.1	multiple coagulation factor deficiency 2-like isoform X3	296	33.507
DV3014415	muscle-specific 20-like	183	20.682
DV3018626	muscular 20	184	20.388
DV3009352	myb P	214	24.609
DV3008102	myofilin isoform a	270	32.025
DV3001454	myophilin isoform X1	169	19.086
DV3018484	---NA---	93	10.731
DV3005804	---NA---	103	11.572
DV3000553.2	---NA---	119	13.591
DV3023390.1	---NA---	133	15.259
DV3025328.1	---NA---	138	15.304
DV3022179	---NA---	138	15.92
DV3017805	---NA---	143	16.136
DV3017706.2	---NA---	155	16.578
DV3002174.2	---NA---	155	16.655
DV3013420.2	---NA---	147	16.838
DV3000575.2	---NA---	149	17.34
DV3005796.2	---NA---	158	18.137
DV3000153	---NA---	176	19.267
DV3001039	---NA---	175	20.146
DV3014591.2	---NA---	213	21.931
DV3006384.2	---NA---	190	22.054
DV3013942.2	---NA---	213	24.553
DV3004792.2	---NA---	243	28.012
DV3009729	---NA---	248	28.302
DV3018081.1	---NA---	293	33.792
DV3004113	---NA---	307	34.054
DV3002708	---NA---	350	38.526
DV3008939	---NA---	393	43.117
DV3017608	---NA---	387	44.332
DV3013573	---NA---	453	45.258
DV3007328	---NA---	423	47
DV3024787.2	---NA---	474	52.451
DV3000226	---NA---	509	57.742
DV3005770	---NA---	536	60.88
DV3002745	---NA---	552	61.771
DV3000823	---NA---	544	61.966
DV3004001.2	---NA---	576	64.924
DV3002561	---NA---	621	68.434
DV3006190	---NA---	650	72.322
DV3008248.2	---NA---	1058	116.71
DV3003703	Na(+) H(+) exchange regulatory cofactor NHE-RF1	209	23.294
DV3015845	NADH dehydrogenase [ubiquinone] 1 alpha subcomplex subunit 2	91	10.351
DV3003030	NADH dehydrogenase [ubiquinone] 1 alpha subcomplex subunit 6	126	14.638
DV3006487	NADH dehydrogenase [ubiquinone] 1 alpha subcomplex subunit 7-like	113	12.596
DV3012336.2	NADH dehydrogenase [ubiquinone] 1 beta subcomplex subunit 3	107	12.557
DV3001433	NADH dehydrogenase [ubiquinone] iron-sulfur 5	100	11.875
DV3011465	NADH dehydrogenase [ubiquinone] iron-sulfur mitochondrial	116	13.269
DV3007058	NADH dehydrogenase [ubiquinone] iron-sulfur mitochondrial	196	22.441
DV3005331	NADH dehydrogenase [ubiquinone] iron-sulfur mitochondrial	266	30.911
DV3010417	NADH-ubiquinone oxidoreductase subunit 8	206	23.399
DV3003067	NADP-dependent malic enzyme	622	69.655
DV3003064.1	NADP-dependent malic enzyme-like	574	63.099
DV3010129	nap	284	33.473
DV3000483	nascent polypeptide-associated complex subunit alpha	208	22.733
DV3019247	natterin-3-like isoform X2	167	17.92
DV3001684	neurochondrin homolog	743	83.693
DV3003409	neuroendocrine convertase 1-like	1205	134.86
DV3014986	neurofilament heavy polypeptide-like	703	77.702
DV3003314	NHP2 1 isoform X1	132	14.616
DV3008275	nidogen-1	429	47.854
DV3019764	NSFL1 cofactor p47	403	44.028
DV3008705	nuclear 1	73	8.347
DV3014113	nuclear pore complex Nup155	1315	149.23
DV3007327	nuclease-sensitive element-binding 1	302	33.879
DV3022414	nucleoporin Nup43	377	42.709
DV3017710.2	obstructor-E isoform X1	147	15.749
DV3013193	OCIA domain-containing 1	248	28.336
DV3016913	odorant binding 2	319	34.785
DV3007711	odorant binding 5	188	20.38
DV3002501	oligopeptidase A	310	36.301
DV3007824	origin recognition complex subunit 1-like	566	65.195
DV3000137	outer dense fiber 3 isoform X1	251	26.817
DV3011700	oxidoreductase GLYR1 homolog	513	56.376
DV3017087	paxillin-like isoform X5	302	33.684
DV3003833	peptidyl-prolyl cis-trans isomerase NIMA-interacting 1-like	147	16.365
DV3013509	peptidyl-prolyl cis-trans isomerase NIMA-interacting 4	150	16.382
DV3014676	peroxidase	698	78.928
DV3001185.2	peroxiredoxin 1-like	193	21.453
DV3002586	peroxiredoxin- mitochondrial	191	20.945
DV3010201	peroxiredoxin-like	238	26.668
DV3011506	PERQ amino acid-rich with GYF domain-containing 2 isoform X1	1284	147.6
DV3005510	phosphatidylethanolamine-binding -like isoform X1	210	23.851
DV3002269	phosphatidylinositol-binding clathrin assembly LAP isoform X8	100	11.356
DV3010884	phospholipid scramblase 2-like	318	35.713
DV3002159	polyadenylate-binding -interacting 2	154	17.096
DV3011410	polymerase delta-interacting 3 isoform X1	434	49.81
DV3007536	PREDICTED: calreticulin	217	24.204
DV3009953	PREDICTED: myophilin	188	20.507
DV3019128	PREDICTED: uncharacterized protein LOC100160261	331	33.409
DV3016914	PREDICTED: uncharacterized protein LOC100166780 isoform X5	228	24.261
DV3003185	PREDICTED: uncharacterized protein LOC100167353	789	92.038
DV3009792	PREDICTED: uncharacterized protein LOC100168836	156	17.066
DV3018141	PREDICTED: uncharacterized protein LOC100169243	1743	197.06
DV3007689.2	PREDICTED: uncharacterized protein LOC107163361 isoform X2	178	19.876
DV3013020	PREDICTED: uncharacterized protein LOC107163372	375	42.424
DV3013401.2	PREDICTED: uncharacterized protein LOC107165607	226	25.696
DV3018668	PREDICTED: uncharacterized protein LOC107165731 isoform X1	889	98.834
DV3005623	PREDICTED: uncharacterized protein LOC107167096	138	15.106
DV3017699.2	PREDICTED: uncharacterized protein LOC107170283	168	18.184
DV3002221.2	PREDICTED: uncharacterized protein LOC107173093	179	20.473
DV3006375.1	probable 28S ribosomal mitochondrial	135	15.618
DV3004846.1	probable 28S ribosomal mitochondrial	221	26.3
DV3014716	probable actin-related 2 3 complex subunit 2	302	35.066
DV3006809	probable elongation factor 1-delta isoform X2	303	34.423
DV3016723	probable endochitinase	1817	209.19
DV3009176	probable histone-binding Caf1	427	48.29
DV3013679.2	pupal cuticle 27-like236	236	26.989
DV3004268	probable NADH dehydrogenase [ubiquinone] flavo mitochondrial	240	27.263
DV3003037	probable nuclear transport factor 2	130	14.668
DV3011419	probable phosphatase 2C 6	557	60.905
DV3013176	probable phospholipid hydroperoxide glutathione peroxidase isoform X2	194	22.385
DV3007688.2	probable serine threonine- kinase fhkB	167	18.856
DV3012250	programmed cell death 5	134	15.217
DV3008893	proliferating cell nuclear antigen	259	28.952
DV3017419.2	proline and serine-rich 1-like	503	56.086
DV3019590	proline and serine-rich 1-like	543	59.083
DV3017719	proline-rich 4-like	413	45.699
DV3014625	prostatic acid phosphatase-like isoform X1	428	49.942
DV3000350	proteasomal ubiquitin receptor ADRM1 homolog	365	39.322
DV3016657	proteasome subunit beta type-2-like	210	23.82
DV3011360	proteasome subunit beta type-5	276	30.919
DV3013616.2	proteoglycan 4-like	363	38.525
DV3002003	pupal cuticle 20-	428	48.028
DV3005470	pyridoxine pyridoxamine 5 -phosphate oxidase	296	33.788
DV3007649	pyruvate dehydrogenase (acetyl-transferring) mitochondrial	324	37.012
DV3008251.2	pyruvate kinase-like isoform X2	216	24.352
DV3013320.2	ragulator complex LAMTOR1	166	18.757
DV3013374	ras 3	187	21.122
DV3002257	ras-related Rab-35	212	24.235
DV3014765	ras-related Rab-5C	211	23.443
DV3008582	ras-related Rab6 isoform X2	209	23.596
DV3009615.2	repetitive proline-rich cell wall 2-like	231	25.483
DV3018327	repetitive proline-rich cell wall 2-like	745	81.164
DV3012826	reticulon 1 isoform 1	209	23.805
DV3010902	rho GDP-dissociation inhibitor 1	207	23.705
DV3003889.2	ribosomal L27e	135	15.985
DV3002230.2	ribosomal L37A	92	10.329
DV3018158.2	ribosomal S15A	130	14.809
DV3004022.2	ribosomal S15-like	150	17.093
DV3003072.2	ribosomal S26	118	13.482
DV3010515	RNA cytidine acetyltransferase isoform X1	1018	115.13
DV3009903.2	RNA polymerase II transcriptional coactivator	113	13.078
DV3016166	RNA-binding 1-like isoform X4	132	14.75
DV3010607	RNA-binding 24-like	288	29.181
DV3019678.2	RR1 cuticle 11 precursor	694	73.573
DV3013761	sarcalumenin-like isoform X2	1046	121.73
DV3012453	SEC13 homolog	326	36.704
DV3001833	secreted Peroxiredoxin	249	28.109
DV3011193	serine arginine repetitive matrix 1 isoform X1	556	62.241
DV3001393	serine protease 44-like	592	65.559
DV3000192.2	serine protease inhibitor 88Ea-like	225	24.819
DV3006382.2	serine protease inhibitor dipetalogastin	205	24.525
DV3015931	serine protease inhibitor serpin-4-like isoform X4	383	43.393
DV3004654	small nuclear ribonucleo Sm D2-like	129	14.791
DV3014294	sorbitol dehydrogenase-like	358	38.677
DV3006909.2	S-phase kinase-associated 1	162	18.422
DV3011245	staphylococcal nuclease domain-containing 1-like	913	103.27
DV3006068	stomatin mitochondrial	340	37.755
DV3005443	stromal cell-derived factor 2-like	217	24.577
DV3005275.2	succinate dehydrogenase [ubiquinone] iron-sulfur mitochondrial-like	287	32.759
DV3003945	superoxide dismutase [Cu-Zn]-like isoform X2	179	18.324
DV3005000	suppressor of Mek1 isoform X1	309	34.68
DV3008769.2	synaptosomal-associated 25 isoform X1	221	24.395
DV3002998	T-complex 1 subunit delta	298	31.231
DV3023767.2	collagen alpha-5(IV) chain isoform X16	186	19.098
DV3009977	transcriptional activator Pur-beta-B isoform X3	265	30.086
DV3017717	transformer-2 homolog beta isoform X2	345	40.769
DV3012600	transketolase 2	639	69.16
DV3003692	transmembrane protease serine 9-like	433	48.171
DV3012408	transport and Golgi organization 11	217	25.121
DV3004458	tropomodulin isoform X1	409	46.316
DV3003403	tropomyosin- isoforms 9A A B isoform X25	162	18.784
DV3010490	tubulin beta-1 chain	447	50.23
DV3003913	U1 small nuclear ribonucleo 70 kDa	432	52.05
DV3000194	U1 small nuclear ribonucleo A	224	25.552
DV3007927	U6 snRNA-associated Sm LSm2	94	10.634
DV3003591	U6 snRNA-associated Sm LSm8	78	8.5666
DV3010074.2	ubiquinone biosynthesis mitochondrial isoform X2	277	31.534
DV3019633	ubiquitin carboxyl-terminal hydrolase isozyme L3	399	44.974
DV3003062.2	ubiquitin FUBI	131	14.717
DV3014649	ubiquitin-conjugating enzyme E2 G1	167	19.191
DV3013030	ubiquitin-conjugating enzyme E2 G2	169	18.744
DV3002279	ubiquitin-conjugating enzyme E2 L3	154	17.762
DV3001602	ubiquitin-conjugating enzyme E2 N	151	17.241
DV3004034	ubiquitin-conjugating enzyme E2 variant 2	144	16.458
DV3012664	ubiquitin-conjugating enzyme E2-17 kDa	129	14.501
DV3001547.2	ubiquitin-like	150	17.04
DV3017987	UDP-N-acetylglucosamine--peptide N-acetylglucosaminyltransferase 110 kDa subunit isoform X1	799	88.893
DV3002216	UMP-CMP kinase isoform X2	205	22.914
DV3009230	uncharacterized aarF domain-containing kinase 1	503	57.272
DV3003768	uncharacterized protein LOC100159766	141	16.048
DV3001669	uncharacterized protein LOC100159766	142	16.179
DV3004089.2	uncharacterized protein LOC100166804 precursor	303	34.117
DV3004185	uncharacterized protein LOC100568673 precursor	268	28.59
DV3013304.2	uncharacterized protein LOC111026481	748	83.18
DV3002364	uncharacterized protein LOC111029571 isoform X2	418	47.333
DV3013902	uncharacterized protein LOC111030389	345	39.317
DV3010729	uncharacterized protein LOC111034237 isoform X1	120	12.651
DV3019740.2	uncharacterized protein LOC111036823 isoform X1	157	16.718
DV3017698.2	uncharacterized protein LOC111040361	244	25.743
DV3002603	uncharacterized protein LOC111040658 isoform X1	97	10.846
DV3005872.2	uncharacterized protein LOC111042856 isoform X1	880	97.74
DV3013986.2	upstream activation factor subunit spp27	262	29.184
DV3021467	uroporphyrinogen decarboxylase	348	39.595
DV3014786.2	vacuolar ATP synthase subunit G	121	14.069
DV3017746.2	venom carboxylesterase-6-like isoform X1	157	17.63
DV3018734	venom serine carboxypeptidase-like	2831	311.15
DV3006599	V-type proton ATPase subunit F	122	13.564
DV3012968.1	yellow-y precursor	1145	126.71
DV3015378	zinc finger 512B-like	425	47.787
DV3004239	zinc metallo ase nas-13-like	223	25.106
DV3007412	ZM-domain isoform X1	243	27.982
DV3013255.1	NA	361	42.424
DV3007818.2	PREDICTED: Calreticulin	404	46.78
