# Supplementary material for: The salivary gland proteome of root-galling grape phylloxera (Daktulosphaira vitifoliae Fitch) feeding on Vitis spp
Source: PLoS One. 2019 Dec 17;14(12):e0225881. doi: 10.1371/journal.pone.0225881 (PMC6917271; doi:10.1371/journal.pone.0225881)
Supplement: S3 Table — The first table provided information about the salivary gland protein sets used for the BlastP analysis referring to the feeding category, insect species and the literature reference. The second table presented conserved DvEffectors shared with plants hoppers (green), aphids (blue), gall midges (rosa) or stink bugs (yellow). Proteins IDs were based on the D. vitifoliae genome v. 3.2. (as of 12.11.2018). (XLSX) [file pone.0225881.s003.xlsx]

## Sheet: Overview
S3 Table. BlastP results of conserved DvEffectors and salivary proteins of other phytophagous insects
Blast match cut-off: e-value < e-50 and bit score > 100
						Hoppers - vascular feeders (60)			Aphids - phloem feeders (85)			Gall midges - gall feeders (50)			Stinky bugs - non-phloem feeders (66)
Feeding category	Insect species		Reference			DV3002860.2	3 (2 ),5 -bisphosphate nucleotidase 1		DV3000192.2	serine protease inhibitor 88Ea-like		DV3011404.1	39S ribosomal mitochondrial		DV3010794	26S protease regulatory subunit 6B
Plant hoppers Vascular feeders	Green rice planthopper	N. cincticeps	Matsumoto 2014			DV3004452.2	60S ribosomal L28		DV3002860.2	3 (2 ),5 -bisphosphate nucleotidase 1		DV3006904.2	40S ribosomal S10		DV3022094	26S protease regulatory subunit 7
	Brown planthopper	N. lugens	Huang 2018			DV3015935	annexin B9-like isoform X1		DV3002782.2	60S ribosomal L23		DV3014666.2	40S ribosomal S13		DV3000372	26S proteasome non-ATPase regulatory subunit 14
	White-backed planthopper	L. striatellus	Huang 2018			DV3002142	annexin IX-like isoform X1		DV3010376	alpha-crystallin B chain isoform X2		DV3012299.2	40S ribosomal S16		DV3019320	26S proteasome non-ATPase regulatory subunit 2
	Small brown planthopper	S. furcifera	Huang 2018			DV3000904	arrestin homolog		DV3000711.2	apolipophorin-3-like precursor		DV3002298.2	40S ribosomal S19		DV3014666.2	40S ribosomal S13
Aphids Phloem feeders	Pea aphid	A. pisum	Carolan 2011, Boulain 2018			DV3009234	beta-galactosidase-like isoform X1		DV3000904	arrestin homolog		DV3007542.2	40S ribosomal S4		DV3012299.2	40S ribosomal S16
	Green peach aphid	M. persicae	Thorpe 2016			DV3004740.2	carboxypeptidase M-like isoform X1		DV3008691	canopy-1-like precursor		DV3007763.2	40S ribosomal S5		DV3002215.2	40S ribosomal S17
	Black cherry aphid	M. cerasi	Thorpe 2016			DV3017964.1	cartilage oligomeric matrix		DV3004740.2	carboxypeptidase M-like isoform X1		DV3005082.2	40S ribosomal S7-like		DV3023347	40S ribosomal S27
	Bird-cherry oat	R. padi	Thorpe 2016			DV3002181.2	cathepsin B		DV3002181.2	cathepsin B		DV3009354.2	60S ribosomal L10a		DV3007542.2	40S ribosomal S4
	Grain aphid	S. avenae	Zhang 2017			DV3021828.2	cathepsin B-like cysteine ase 4		DV3012392.2	cathepsin L		DV3008973.2	60S ribosomal L13a		DV3007763.2	40S ribosomal S5
Gall midges Gall feeders	Hessian fly	M. destructor	Chen 2007			DV3012392.2	cathepsin L		DV3006083.2	chitinase EN03		DV3002782.2	60S ribosomal L23		DV3005082.2	40S ribosomal S7-like
	Barley stem midge	M. hordei	Zainab 2018			DV3006083.2	chitinase EN03		DV3012175	collagen alpha-5(IV) chain isoform X1		DV3009515.2	60S ribosomal L44		DV3024827.2	60S ribosomal L10
	Oat midge	M. avenae	Zainab 2018			DV3012175	collagen alpha-5(IV) chain isoform X1		DV3002419.2	contactin		DV3000458	aldehyde mitochondrial		DV3009354.2	60S ribosomal L10a
Stink bugs Non-phloem feeders	Brown marmorated stink bug	H. halys	Serteyn 2019			DV3002419.2	contactin		DV3004240	cuticle -		DV3010376	alpha-crystallin B chain isoform X2		DV3025041.2	60S ribosomal L18a
	Southern green stink bug	N. viridula	Serteyn 2019			DV3000196	cuticle 19-like		DV3000196	cuticle 19-like		DV3011042	ATP-dependent RNA helicase DDX19A-like		DV3002782.2	60S ribosomal L23
						DV3010908	cuticle 7-like isoform X2		DV3006383.2	cuticle 21-like		DV3012392.2	cathepsin L		DV3012864.2	60S ribosomal L38
						DV3000905.2	cuticle isoform X1		DV3002173.2	cuticle 7-like		DV3009058.1	cuticular 21		DV3009515.2	60S ribosomal L44
						DV3004090.2	cuticular 18 precursor		DV3009613	cuticle 7-like		DV3005250	disulfide-isomerase A6		DV3000458	aldehyde mitochondrial
						DV3009058.1	cuticular 21		DV3010908	cuticle 7-like isoform X2		DV3002518.2	endoplasmin homolog		DV3011042	ATP-dependent RNA helicase DDX19A-like
						DV3010059	cuticular 41 precursor		DV3000905.2	cuticle isoform X1		DV3009821	Eukaryotic initiation factor 4A-III		DV3010592.2	chloride intracellular channel exc-4 isoform X2
						DV3006395	cuticular analogous to peritrophins 3-D2 precursor		DV3002657.2	cuticle -like		DV3014205	mitochondrial 2-oxoglutarate malate carrier -like		DV3005983.2	cofilin actin-depolymerizing factor homolog
						DV3004088.2	disulfide-isomerase A3		DV3004090.2	cuticular 18 precursor		DV3009964	mitochondrial-processing peptidase subunit beta		DV3000196	cuticle 19-like
						DV3005250	disulfide-isomerase A6		DV3009058.1	cuticular 21		DV3000226	---NA---		DV3009058.1	cuticular 21
						DV3001693.2	DNA-directed RNA polymerase II subunit RPB1-like		DV3010059	cuticular 41 precursor		DV3000553.2	---NA---		DV3002518.2	endoplasmin homolog
						DV3001585	endocuticle structural glyco ABD-4-like		DV3022021	cuticular 5 precursor		DV3000823	---NA---		DV3009821	Eukaryotic initiation factor 4A-III
						DV3002518.2	endoplasmin homolog		DV3006395	cuticular analogous to peritrophins 3-D2 precursor		DV3005796.2	---NA---		DV3006682	guanine nucleotide-binding G(s) subunit alpha
						DV3013307.2	esterase E4		DV3004088.2	disulfide-isomerase A3		DV3006190	---NA---		DV3006319.2	histone
						DV3005150	maltase A1-like		DV3005250	disulfide-isomerase A6		DV3000483	nascent polypeptide-associated complex subunit alpha		DV3014187	hydroxyacyl-coenzyme A mitochondrial-like
						DV3001542	mesencephalic astrocyte-derived neurotrophic factor homolog		DV3001693.2	DNA-directed RNA polymerase II subunit RPB1-like		DV3003833	peptidyl-prolyl cis-trans isomerase NIMA-interacting 1-like		DV3018155	importin subunit alpha-4
						DV3010687.2	mucin-16 isoform X3		DV3002380	DNA-directed RNA polymerase II subunit RPB1-like		DV3001185.2	peroxiredoxin 1-like		DV3013268	importin-5
						DV3001963	mucin-17 isoform X1		DV3004069.2	dnaJ homolog subfamily B member 11		DV3010201	peroxiredoxin-like		DV3009964	mitochondrial-processing peptidase subunit beta
						DV3017963.1	multiple coagulation factor deficiency 2-like isoform X3		DV3001585	endocuticle structural glyco ABD-4-like		DV3006809	probable elongation factor 1-delta isoform X2		DV3007528	mitogen-activated kinase 1
						DV3009352	myb P		DV3005519	endoplasmic reticulum resident 29		DV3009176	probable histone-binding Caf1		DV3001454	myophilin isoform X1
						DV3000226	---NA---		DV3002518.2	endoplasmin homolog		DV3013176	probable phospholipid hydroperoxide glutathione peroxidase isoform X2		DV3000226	---NA---
						DV3000823	---NA---		DV3013307.2	esterase E4		DV3014625	prostatic acid phosphatase-like isoform X1		DV3000575.2	---NA---
						DV3004001.2	---NA---		DV3006391	fatty acid-binding muscle-like isoform X1		DV3008251.2	pyruvate kinase-like isoform X2		DV3005770	---NA---
						DV3004113	---NA---		DV3004241	ferritin heavy polypeptide-like 19		DV3002230.2	ribosomal L37A		DV3017608	---NA---
						DV3008939	---NA---		DV3013680.2	glycine-rich cell wall structural -like		DV3018158.2	ribosomal S15A		DV3017805	---NA---
						DV3009729	---NA---		DV3003976	laminin subunit alpha		DV3004022.2	ribosomal S15-like		DV3005331	NADH dehydrogenase [ubiquinone] iron-sulfur mitochondrial
						DV3003067	NADP-dependent malic enzyme		DV3005150	maltase A1-like		DV3003072.2	ribosomal S26		DV3003067	NADP-dependent malic enzyme
						DV3003064.1	NADP-dependent malic enzyme-like		DV3001542	mesencephalic astrocyte-derived neurotrophic factor homolog		DV3001833	secreted Peroxiredoxin		DV3003064.1	NADP-dependent malic enzyme-like
						DV3003409	neuroendocrine convertase 1-like		DV3010687.2	mucin-16 isoform X3		DV3001393	serine protease 44-like		DV3007327	nuclease-sensitive element-binding 1
						DV3014986	neurofilament heavy polypeptide-like		DV3001963	mucin-17 isoform X1		DV3005275.2	succinate dehydrogenase [ubiquinone] iron-sulfur mitochondrial-like		DV3001185.2	peroxiredoxin 1-like
						DV3008275	nidogen-1		DV3000226	---NA---		DV3010490	tubulin beta-1 chain		DV3010201	peroxiredoxin-like
						DV3005510	phosphatidylethanolamine-binding -like isoform X1		DV3000823	---NA---		DV3012664	ubiquitin-conjugating enzyme E2-17 kDa		DV3009953	PREDICTED: myophilin
						DV3013020	PREDICTED: uncharacterized protein LOC107163372		DV3002174.2	---NA---		DV3001547.2	ubiquitin-like		DV3006809	probable elongation factor 1-delta isoform X2
						DV3016723	probable endochitinase		DV3002561	---NA---		DV3013902	uncharacterized protein LOC111030389		DV3009086	probable medium-chain specific acyl- mitochondrial
						DV3013176	probable phospholipid hydroperoxide glutathione peroxidase isoform X2		DV3004001.2	---NA---		DV3014786.2	vacuolar ATP synthase subunit G		DV3019590	proline and serine-rich 1-like
						DV3017719	proline-rich 4-like		DV3006190	---NA---		DV3006599	V-type proton ATPase subunit F		DV3013374	ras 3
						DV3014625	prostatic acid phosphatase-like isoform X1		DV3006384.2	---NA---		DV3007818.2	PREDICTED: Calreticulin		DV3002257	ras-related Rab-35
						DV3002003	pupal cuticle 20-		DV3008248.2	---NA---					DV3014765	ras-related Rab-5C
						DV3004022.2	ribosomal S15-like		DV3008939	---NA---					DV3008582	ras-related Rab6 isoform X2
						DV3001393	serine protease 44-like		DV3009729	---NA---					DV3018158.2	ribosomal S15A
						DV3003945	superoxide dismutase [Cu-Zn]-like isoform X2		DV3003409	neuroendocrine convertase 1-like					DV3001833	secreted Peroxiredoxin
						DV3004089.2	uncharacterized protein LOC100166804 precursor		DV3014986	neurofilament heavy polypeptide-like					DV3001393	serine protease 44-like
						DV3013304.2	uncharacterized protein LOC111026481		DV3007711	odorant binding 5					DV3014294	sorbitol dehydrogenase-like
						DV3012968.1	yellow-y precursor		DV3007824	origin recognition complex subunit 1-like					DV3006909.2	S-phase kinase-associated 1
						DV3015378	zinc finger 512B-like		DV3014676	peroxidase					DV3011245	staphylococcal nuclease domain-containing 1-like
						DV3004239	zinc metallo ase nas-13-like		DV3001185.2	peroxiredoxin 1-like					DV3005275.2	succinate dehydrogenase [ubiquinone] iron-sulfur mitochondrial-like
						DV3007818.2	PREDICTED: Calreticulin		DV3010201	peroxiredoxin-like					DV3009977	transcriptional activator Pur-beta-B isoform X3
									DV3005510	phosphatidylethanolamine-binding -like isoform X1					DV3010490	tubulin beta-1 chain
									DV3007536	PREDICTED: calreticulin					DV3001602	ubiquitin-conjugating enzyme E2 N
									DV3018141	PREDICTED: uncharacterized protein LOC100169243					DV3001547.2	ubiquitin-like
									DV3013020	PREDICTED: uncharacterized protein LOC107163372					DV3002216	UMP-CMP kinase isoform X2
									DV3002221.2	PREDICTED: uncharacterized protein LOC107173093					DV3013255.1	NA
									DV3016723	probable endochitinase					DV3007818.2	PREDICTED: Calreticulin
									DV3017719	proline-rich 4-like
									DV3002003	pupal cuticle 20-
									DV3008251.2	pyruvate kinase-like isoform X2
									DV3002257	ras-related Rab-35
									DV3001833	secreted Peroxiredoxin
									DV3001393	serine protease 44-like
									DV3006382.2	serine protease inhibitor dipetalogastin
									DV3005443	stromal cell-derived factor 2-like
									DV3003945	superoxide dismutase [Cu-Zn]-like isoform X2
									DV3003692	transmembrane protease serine 9-like
									DV3010490	tubulin beta-1 chain
									DV3001547.2	ubiquitin-like
									DV3017987	UDP-N-acetylglucosamine--peptide N-acetylglucosaminyltransferase 110 kDa subunit isoform X1
									DV3009230	uncharacterized aarF domain-containing kinase 1
									DV3004089.2	uncharacterized protein LOC100166804 precursor
									DV3002364	uncharacterized protein LOC111029571 isoform X2
									DV3012968.1	yellow-y precursor
									DV3004239	zinc metallo ase nas-13-like
									DV3007412	ZM-domain isoform X1
