# Supplementary material for: The salivary gland proteome of root-galling grape phylloxera (Daktulosphaira vitifoliae Fitch) feeding on Vitis spp
Source: PLoS One. 2019 Dec 17;14(12):e0225881. doi: 10.1371/journal.pone.0225881 (PMC6917271; doi:10.1371/journal.pone.0225881)
Supplement: S4 Table — Proteins IDs were based on the D. vitifoliae genome v. 3.2. The table presented the BlastP results between the identified DvEffector set against effector lists of Acyrthosiphon pisum with a cut-off e-value < e-50 and bit score > 100. Protein annotations were taken from the effector lists of Acyrthosiphon pisum [15, 16]. (XLSX) [file pone.0225881.s004.xlsx]

## Sheet: Summary
S4 Table. BlastP results of conserved DvEffectors between root-galling larvae of Daktulosphaira vitifoliae and effector candidates of Acyrthosiphon pisum
Blast match cut-off: e-value < e-50 and bit score > 100
Protein ID (D. vitifoliae genome v. 3.2)	Protein Annotation	Acyrtopsiphon pisum effector candidates
		(Carolan et al. 2011, Boulain et al. 2018)
DV3000192.2	serine protease inhibitor 88Ea-like	NP_001153528.1
DV3000904	arrestin homolog	XP_008183165.1
DV3000226	---NA---	XP_001952503.2
DV3001393	serine protease 44-like	XP_001949571.1
DV3004001.2	---NA---	NP_001156420.1
DV3004069.2	dnaJ homolog subfamily B member 11	XP_001949541.1
DV3001185.2	peroxiredoxin 1-like	XP_001949571.1
DV3001542	mesencephalic astrocyte-derived neurotrophic factor homolog	XP_001944333.2
DV3001833	secreted Peroxiredoxin	NP_001153315.1
DV3001963	mucin-17 isoform X1	XP_001948484.2
DV3002003	pupal cuticle 20-	XP_001948937.1
DV3002257	ras-related Rab-35	XP_008185954.1
DV3002518.2	endoplasmin homolog	XP_001947304.2
DV3003409	neuroendocrine convertase 1-like	XP_001951968.4
DV3004240	cuticle -	XP_016664291.1
DV3004241	ferritin heavy polypeptide-like 19	XP_016664291.1
DV3004740.2	carboxypeptidase M-like isoform X1	XP_008183303.1
DV3005150	maltase A1-like	XP_001943582.2
DV3005519	endoplasmic reticulum resident 29	XP_001944803.2
DV3006083.2	chitinase EN03	NP_001162142.1
DV3006190	---NA---	XP_001951217.2
DV3006391	fatty acid-binding muscle-like isoform X1	NP_001155787.1
DV3006395	cuticular analogous to peritrophins 3-D2 precursor	XP_008180056.1
DV3007412	ZM-domain isoform X1	XP_016659252.1
DV3008251.2	pyruvate kinase-like isoform X2	NP_001155690.1
DV3009058.1	cuticular 21	XP_001950406.1
DV3009729	---NA---	NP_001280399.1
DV3010059	cuticular 41 precursor	XP_008180056.1
DV3010201	peroxiredoxin-like	XP_001949571.1
DV3010376	alpha-crystallin B chain isoform X2	XP_001949446.1
DV3010490	tubulin beta-1 chain	XP_001948685.1
DV3010908	cuticle 7-like isoform X2	XP_016663805.1
DV3012968.1	yellow-y precursor	XP_001949532.1
DV3013020	PREDICTED: uncharacterized protein LOC107163372	XP_001944333.2
DV3013307.2	esterase E4	XP_001947304.2
DV3014676	peroxidase	XP_001951217.2
DV3014986	neurofilament heavy polypeptide-like	XP_001943395.1
DV3016723	probable endochitinase	XP_008187164.1
DV3017719	proline-rich 4-like	XP_001943316.2
DV3017987	UDP-N-acetylglucosamine--peptide N-acetylglucosaminyltransferase 110 kDa subunit isoform X1	XP_008178298.1
DV3018141	PREDICTED: uncharacterized protein LOC100169243	XP_001943898.1
DV3022021	cuticular 5 precursor	XP_001949024.1
